# Supplementary material for: One-step creation of CMS lines using a BoCENH3-based haploid induction system in Brassica crop
Source: Nat Plants. 2024 Mar 18;10(4):581–6. doi: 10.1038/s41477-024-01643-w (PMC11035129; doi:10.1038/s41477-024-01643-w)
Supplement: Supplementary file 3 — Supplementary Tables 1–6. [file 41477_2024_1643_MOESM3_ESM.xlsx]

## Sheet: Tale Informations
Informations of Supplementary Tables
Sheet	Content
Supplementary Table 1	Supplementary Table 1. Information of BoCENH3 homologs in 11 species.
Supplementary Table 2	Supplementary Table 2. A summary of BoCENH3 mutants generated by CRISPR/Cas9
Supplementary Table 3	Supplementary Table 3. Haploid induction performance of heterozygous (BoCENH3/bocenh3) mutants.
Supplementary Table 4	Supplementary Table 4. Haploid induction performance of in-frame deletion and restored frameshift mutants of BoCENH3 using as pollen donors.
Supplementary Table 5	Supplementary Table 5. SNP data for the B54 CMS lines and B54 haploids.
Supplementary Table 6	Supplementary Table 6. Sequences of primers used in this study.

## Sheet: Supplementary Table 1
Supplementary Table 1. Information of BoCENH3 homologs in 11 species.
Protein name	Species	Protein sequence
BoCENH3	Brassica oleracea	MARTKHFASRARDRNRTNATASSSAAAAEGPSATPTRREGSQDEGGEAQQSAATPTTTPSAGRKKGGTKRTKQAMPKSSNKKKTFRYKPGTVALREIRHFQKTTKLLIPAASFIRQVRSVTQIFAPPDVTRWTAEALMAIQEAAEDFLIGLFSDAMLCAIHARRVTLMRKDFELARRLGGKGRPL
AT1G01370/AtCENH3	Arabidopsis thaliana	MARTKHRVTRSQPRNQTDAAGASSSQAAGPTTTPTRRGGEGGDNTQQTNPTTSPATGTRRGAKRSRQAMPRGSQKKSYRYRPGTVALKEIRHFQKQTNLLIPAASFIREVRSITHMLAPPQINRWTAEALVALQEAAEDYLVGLFSDSMLCAIHARRVTLMRKDFELARRLGGKGRPW
Bra032634	Brassica rapa	MARTKHFASRARDRNRTNATASSSAAAAEGPSATPTRREGSQGEAQQTATPTTTPPAGRKKGGTKRTKQAMPKSSNKKKTFRYKPGTVALREIRHFQKTTKLLIPAASFIREVRSVTQIFAPPDVTRWTAEALMAIQEAAEDFLIGLFSDAMLCAIHARRVTLMRKDFELARRLGGKGRPL
GLYMA_07G057300	Glycine max	MEANRFILKIHKPIVKRDREGKRRRKEKENCKKRNRKPNPKSEGSLNPMARVKHTPASRK SAKKQAPRASTSTQPPPQSQSPATRERRRAQQVEPQQEPEAQGRKKRRNRSGTVALREIR HFQRSCELLIPAAPFIRCVKQITNQFSTEVSRWTPEAVVALQEAAEEYLVHLFEDGMLCA IHARRITLSKLI
BnaCnng08660D	Brassica napus	MARTKHFASRARDRNRTNATASSSAAAAEGPSATPTRREGSQGEAQQTATPTTTPPAGRK KGGTKRTKQAMPKSSNKKKTFRYKPGTVALREIRHFQKTTKLLIPAASFIREVRSVTQIF APPDVTRWTAEALMAIQEAAEDFLIGLFSDAMLCAIHARRVTLMRKDFELARRLGGKGRP L
MTR_8g027840	Medicago truncatula	MARVKHIPRPGKRTRRSSSSNANESEEKKKRRNRPGTVALREIRKFQKAVNLLIPCAPFV RCVKQITNQLSMEVSRWTAEALLALQEAAEEHLVRMFEGGMLCALHAKRVTLMKKDLELT RRLTGIGCAR
HTR12 A4A49_00194	Nicotiana attenuata	MARTKHLALRKQSRPPSRPTATRTAPAAAAAASTSSAPQSTPTRTSPRTSPSTQGQTQRK KTRYRPGTVALREIRRFQKTWNLLIPAAPFIRLVREISYFFAPEVTRWQAEALIALQEAA EDFLVHLFDDSMLCAIHAKRVTLMKKDFELARRLGGKARPCHEEVNSMEWEFISMSKQEE DLIYRMHKLVGDRWGLIAGRIPGRTAEEIERFWIMKHSDGFANKRRQLRKV
Os05g0489800	Oryza sativa	MARTKHPAVRKSKAEPKKKLQFERSPRPSKAQRAGGGTGTSATTRSAAGTSASGTPRQQT KQRKPHRFRPGTVALREIRKFQKTTELLIPFAPFSRLVREITDFYSKDVSRWTLEALLAL QEAAEYHLVDIFEVSNLCAIHAKRVTIMQKDMQLARRIGGRRPW
Solyc01g095650	Solanum lycopersicum	MARTKHLAKRSRTTSAAPSATPSTPSRKSPRSAPATSVQKPKQKKRYRPGTVALREIRHF QKTWDLLIPAAPFIRLFLGLCTIVKERFPFRIDSIWDWNGKTNYDLPDFQKWKLVNSFQL VGSASVGGLIISDFKKKVWTKTVYQNLHSDYSLNVREISHFYAPGVTRWQAEALIAIQEA AEDFLVHLFEDAMLCAIHAKRVTLMKKDFELARRLGGKGQPW
TraesCS1A02G306400/TaCENH3-A	Triticum aestivum	MARTKHPAVRKTKAPPKKQLGPRPAQRRQETDGAGTSATPRRAGRAAAPGGAQGATGQPK QRKPHRFRPGTVALREIRRYQKSVDFLIPFAPFVRLIKEVTDFFCPEISRWTPQALVAIQ EAAEYHLVDVFERANHCAIHAKRVTVMQKDIQLARRIGGRRLW
TraesCS1B02G317200/TaCENH3-B	Triticum aestivum	MARTKHPAVRKTKALPKKQLGTRPSAGTPRRQETDGAGTSATPRRAGRAAAPGAAEGATG QPKQRKPHRFRPGTVALREIRKYQKSVDFLIPFAPFVRLIKEVTDFFCPEISRWTPQALV AIQEAAEYHLVDVFERANHCAIHAKRVTVMQKDIQLARRIGGRRLW
TraesCS1D02G306100/TaCENH3-D	Triticum aestivum	MARTKHPAVRKTKAPPKKQLGPRPAQRRQETDGAGTSATPRRAGRAAAPGGAEGATGQPK QRKPHRFRPGTVALREIRRYQKSVDFLIPFAPFVRLIKEVTDFFCPEISRWTPQALVAIQ EAAEYHLVDVFERANHCAIHAKRVTVMQKDIQLARRIGGRRLW
Zm00001eb291210/ZmCENH3	Zea mays	MARTKHQAVRKTAEKPKKKLQFERSGGASTSATPERAAGTGGRAASGGDSVKKTKPRHRW RPGTVALREIRKYQKSTEPLIPFAPFVRVVRELTNFVTNGKVERYTAEALLALQEAAEFH LIELFEMANLCAIHAKRVTIMQKDIQLARRIGGRRWA

## Sheet: Supplementary Table 2
Supplementary Table 2. A summary of BoCENH3 mutants generated by CRISPR/Cas9
Plant No.	BoCENH3 alleles	Allele 1 sequence and mutations	Protein changes	Allele 2 sequence and mutations	Protein changes
WT	WT	CCCCTCCCGATGTTACCCGTTGGACTGCTGAAGCTCTTATGG	WT	CCCCTCCCGATGTTACCCGTTGGACTGCTGAAGCTCTTATGG	WT
#1-T1-1	heterozygote	CCCCTCCCGATGTTACCCGTTGGACTGCTGAAGCTCATTATGG	Frame shift	CCCCTCCCGATGTTACCCGTTGGACTGCTGAAGCTCTTATGG	WT
#2-T1-1	heterozygote	CCCCTCTCCGATGTTACCCGTTGGACTGCTGAAGCTCATTATGG	Frame shift	CCCCTCCCGATGTTACCCGTTGGACTGCTGAAGCTCTTATGG	WT
#3-T1-1	homozygote	CCCCTCCCGATGTTACCCGTTGGACTGCTGAAG---TTATGG	In-frame deletion	CCCCTCCCGATGTTACCCGTTGGACTGCTGAAG---TTATGG	In-frame deletion
#3-T1-2	heterozygote	CCCCTCCCGATGTTACCCGTTGGACTGCTGAAG---TTATGG	In-frame deletion	CCCCTCCCGATGTTACCCGTTGGACTGCTGAAGCTCTTATGG	WT
#4-T1-1	heterozygote	CCCCTCCCGATGTTACCCGTTGGACTGCTGAAGCTCATTATGG	Frame shift	CCCCTCCCGATGTTACCCGTTGGACTGCTGAAGCTCTTATGG	WT
#5-T1-1	heterozygote	CCCCTCCCGATGTTACCCGTTGGACTGCTGAAGCTCTTTATGG	Frame shift	CCCCTCCCGATGTTACCCGTTGGACTGCTGAAGCTCTTATGG	WT
#6-T1-1	heterozygote	CCCCTCGCCGATGTTACCCGTTGGACTGCTGAAGCTTTTATGG	Frame shift	CCCCTCCCGATGTTACCCGTTGGACTGCTGAAGCTCTTATGG	WT
#8-T1-1	homozygote	CCCCTC-CGATGTTACCCGTTGGACTGCTGAAGCTCATTATGG	Restored frameshift	CCCCTC-CGATGTTACCCGTTGGACTGCTGAAGCTCATTATGG	Restored frameshift
#8-T2-1	heterozygote	CCCCTC-CGATGTTACCCGTTGGACTGCTGAAGCTCATTATGG	Restored frameshift	CCCCTCCCGATGTTACCCGTTGGACTGCTGAAGCTCTTATGG	WT
#9-T1-1	heterozygote	CCCCTCCCGATGTTACCCGTTGGACTGCTGAAGCTC-TTATGG	Frame shift	CCCCTCCCGATGTTACCCGTTGGACTGCTGAAGCTCTTATGG	WT
#10-T1-1	heterozygote	CCCCTCCCGATGTTACCCGTTGGACTGCTGA--------ATGG	Frame shift	CCCCTCCCGATGTTACCCGTTGGACTGCTGAAGCTCTTATGG	WT
#11-T1-1	heterozygote	CCCCTCCCGATGTTACCCGTTGGACTGCTGAAGCTCATTATGG	Frame shift	CCCCTCCCGATGTTACCCGTTGGACTGCTGAAGCTCTTATGG	WT

## Sheet: Supplementary Table 3
Supplementary Table 3. Haploid induction performance of heterozygous (BoCENH3/bocenh3) mutants.
Cross (♀ × ♂)	Total seedling	Haploids	Aneuploids	HIR (%)
#1-T1 (BoCENH3/bocenh3) × B54	661	0	0	< 0.15
#1-T1 (BoCENH3/bocenh3) × 22TZ	534	0	0	< 0.19
#5-T1 (BoCENH3/bocenh3) × B54	546	0	0	< 0.18
#5-T1 (BoCENH3/bocenh3) × 22TZ	771	0	0	< 0.13

## Sheet: Supplementary Table 4
Supplementary Table 4. Haploid induction performance of in-frame deletion and restored frameshift mutants of BoCENH3 using as pollen donors.
Cross (♀ × ♂)	Total seedling	Haploids	Aneuploids	HIR (%)
B54 × CX33 (WT)	964	0	0	< 0.10
22TZ × CX33 (WT)	759	0	0	< 0.13
B54 × BoCENH3D3	708	0	0	< 0.14
22TZ × BoCENH3D3	612	0	0	< 0.16
B54 × BoCENH3RFS33	867	0	0	< 0.12
22TZ × BoCENH3RFS33	512	0	0	< 0.20

## Sheet: Supplementary Table 5
Supplementary Table 5. SNP data for the B54 CMS lines and B54 haploids.
Note: "0" and "1" indicate B54 and HI-CMS genotypes, repectively; 0/1 indicates heterozygous genotype.
Chromosome	Position	B54	HI-CMS	Quality	F1	B54 CMS DH-1	B54 CMS DH-2	B54 Haploid-1	B54 Haploid-2	B54 Haploid-3	B54 Haploid-4	B54 Haploid-5	B54 Haploid-6
C1	6733	C	T	8003.34	0/1	0/0	0/0	0/0	0/0	0/0	0/0	0/0	0/0
C1	10077	A	T	9706.33	0/1	0/0	0/0	0/0	0/0	0/0	0/0	0/0	0/0
C1	73622	A	T	10093.5	0/1	0/0	0/0	0/0	0/0	0/0	0/0	0/0	0/0
C1	113994	C	T	8673.33	0/1	0/0	0/0	0/0	0/0	0/0	0/0	0/0	0/0
C1	157791	G	A	10388.3	0/1	0/0	0/0	0/0	0/0	0/0	0/0	0/0	0/0
C1	158044	A	G	9813.42	0/1	0/0	0/0	0/0	0/0	0/0	0/0	0/0	0/0
C1	158662	T	C	8385.77	0/1	0/0	0/0	0/0	0/0	0/0	0/0	0/0	0/0
C1	168486	C	T	10915.3	0/1	0/0	0/0	0/0	0/0	0/0	0/0	0/0	0/0
C1	181349	G	C	8160.33	0/1	0/0	0/0	0/0	0/0	0/0	0/0	0/0	0/0
C1	181530	T	A	9781.33	0/1	0/0	0/0	0/0	0/0	0/0	0/0	0/0	0/0
C1	181711	A	G	11794.3	0/1	0/0	0/0	0/0	0/0	0/0	0/0	0/0	0/0
C1	181720	A	G	11548.3	0/1	0/0	0/0	0/0	0/0	0/0	0/0	0/0	0/0
C1	181730	A	G	11227.3	0/1	0/0	0/0	0/0	0/0	0/0	0/0	0/0	0/0
C1	181731	C	T	11230.3	0/1	0/0	0/0	0/0	0/0	0/0	0/0	0/0	0/0
C1	181823	C	T	9359.33	0/1	0/0	0/0	0/0	0/0	0/0	0/0	0/0	0/0
C1	182500	C	T	9182.33	0/1	0/0	0/0	0/0	0/0	0/0	0/0	0/0	0/0
C1	183675	A	T	9069.33	0/1	0/0	0/0	0/0	0/0	0/0	0/0	0/0	0/0
C1	184122	C	G	9847.33	0/1	0/0	0/0	0/0	0/0	0/0	0/0	0/0	0/0
C1	184416	A	G	8183.33	0/1	0/0	0/0	0/0	0/0	0/0	0/0	0/0	0/0
C1	189316	G	A	8531.33	0/1	0/0	0/0	0/0	0/0	0/0	0/0	0/0	0/0
C1	189584	T	A	12175.3	0/1	0/0	0/0	0/0	0/0	0/0	0/0	0/0	0/0
C1	190059	G	A	9569.33	0/1	0/0	0/0	0/0	0/0	0/0	0/0	0/0	0/0
C1	190399	C	A	8065.32	0/1	0/0	0/0	0/0	0/0	0/0	0/0	0/0	0/0
C1	191198	G	C	11463.3	0/1	0/0	0/0	0/0	0/0	0/0	0/0	0/0	0/0
C1	191413	T	A	8357.32	0/1	0/0	0/0	0/0	0/0	0/0	0/0	0/0	0/0
C1	191902	G	T	8361.63	0/1	0/0	0/0	0/0	0/0	0/0	0/0	0/0	0/0
C1	192028	A	G	8371.32	0/1	0/0	0/0	0/0	0/0	0/0	0/0	0/0	0/0
C1	192031	G	T	8350.32	0/1	0/0	0/0	0/0	0/0	0/0	0/0	0/0	0/0
C1	192187	C	T	8041.33	0/1	0/0	0/0	0/0	0/0	0/0	0/0	0/0	0/0
C1	192195	A	G	8127.33	0/1	0/0	0/0	0/0	0/0	0/0	0/0	0/0	0/0
C1	192321	T	A	9191.33	0/1	0/0	0/0	0/0	0/0	0/0	0/0	0/0	0/0
C1	192381	T	G	9802.33	0/1	0/0	0/0	0/0	0/0	0/0	0/0	0/0	0/0
C1	193342	A	G	9662.33	0/1	0/0	0/0	0/0	0/0	0/0	0/0	0/0	0/0
C1	195123	G	C	8007.33	0/1	0/0	0/0	0/0	0/0	0/0	0/0	0/0	0/0
C1	195261	C	T	9234.33	0/1	0/0	0/0	0/0	0/0	0/0	0/0	0/0	0/0
C1	195298	A	C	8385.33	0/1	0/0	0/0	0/0	0/0	0/0	0/0	0/0	0/0
C1	195366	T	A	9731.33	0/1	0/0	0/0	0/0	0/0	0/0	0/0	0/0	0/0
C1	195474	C	T	9566.33	0/1	0/0	0/0	0/0	0/0	0/0	0/0	0/0	0/0
C1	195617	A	G	9727.31	0/1	0/0	0/0	0/0	0/0	0/0	0/0	0/0	0/0
C1	195647	T	C	8116.33	0/1	0/0	0/0	0/0	0/0	0/0	0/0	0/0	0/0
C1	195700	G	A	10620.3	0/1	0/0	0/0	0/0	0/0	0/0	0/0	0/0	0/0
C1	195744	C	G	9476.31	0/1	0/0	0/0	0/0	0/0	0/0	0/0	0/0	0/0
C1	195759	A	G	9520.32	0/1	0/0	0/0	0/0	0/0	0/0	0/0	0/0	0/0
C1	195844	T	C	10951.3	0/1	0/0	0/0	0/0	0/0	0/0	0/0	0/0	0/0
C1	195846	T	C	10951.3	0/1	0/0	0/0	0/0	0/0	0/0	0/0	0/0	0/0
C1	195892	C	A	10231.3	0/1	0/0	0/0	0/0	0/0	0/0	0/0	0/0	0/0
C1	195907	G	A	9598.33	0/1	0/0	0/0	0/0	0/0	0/0	0/0	0/0	0/0
C1	196100	T	C	8124.33	0/1	0/0	0/0	0/0	0/0	0/0	0/0	0/0	0/0
C1	196197	A	C	9549.33	0/1	0/0	0/0	0/0	0/0	0/0	0/0	0/0	0/0
C1	196217	G	T	9905.33	0/1	0/0	0/0	0/0	0/0	0/0	0/0	0/0	0/0
C1	196290	G	A	12773.8	0/1	0/0	0/0	0/0	0/0	0/0	0/0	0/0	0/0
C1	196294	G	A	12770.3	0/1	0/0	0/0	0/0	0/0	0/0	0/0	0/0	0/0
C1	197247	G	T	8188.32	0/1	0/0	0/0	0/0	0/0	0/0	0/0	0/0	0/0
C1	199115	T	G	9006.33	0/1	0/0	0/0	0/0	0/0	0/0	0/0	0/0	0/0
C1	202327	C	G	8285.33	0/1	0/0	0/0	0/0	0/0	0/0	0/0	0/0	0/0
C1	209334	G	A	8701.33	0/1	0/0	0/0	0/0	0/0	0/0	0/0	0/0	0/0
C1	218700	A	G	9029.33	0/1	0/0	0/0	0/0	0/0	0/0	0/0	0/0	0/0
C1	239478	G	A	8239.47	0/1	0/1	0/0	0/1	0/1	0/1	0/1	0/1	0/1
C1	269719	C	G	10576.4	0/1	0/0	0/0	0/0	0/0	0/0	0/0	0/0	0/0
C1	298227	A	G	11262.3	0/1	0/0	0/0	0/0	0/0	0/0	0/0	0/0	0/0
C1	298282	T	C	11137.3	0/1	0/0	0/0	0/0	0/0	0/0	0/0	0/0	0/0
C1	298307	A	G	10540.3	0/1	0/0	0/0	0/0	0/0	0/0	0/0	0/0	0/0
C1	298449	A	C	8855.33	0/1	0/0	0/0	0/0	0/0	0/0	0/0	0/0	0/0
C1	298915	G	A	9147.26	0/1	0/0	0/0	0/0	0/0	0/0	0/0	0/0	0/0
C1	305742	A	G	8571.3	0/1	0/1	0/0	0/1	0/0	0/1	0/1	0/0	0/0
C1	311976	T	C	9928.33	0/1	0/0	0/0	0/0	0/0	0/0	0/0	0/0	0/0
C1	311979	C	T	9937.33	0/1	0/0	0/0	0/0	0/0	0/0	0/0	0/0	0/0
C1	318384	G	C	9093.33	0/1	0/0	0/0	0/0	0/0	0/0	0/0	0/0	0/0
C1	320016	G	A	8373.33	0/1	0/0	0/0	0/0	0/0	0/0	0/0	0/0	0/0
C1	320280	G	C	8862.26	0/1	0/0	0/0	0/0	0/0	0/0	0/0	0/0	0/0
C1	322603	G	A	9562.33	0/1	0/0	0/0	0/0	0/0	0/0	0/0	0/0	0/0
C1	322624	A	T	9204.33	0/1	0/0	0/0	0/0	0/0	0/0	0/0	0/0	0/0
C1	329586	T	C	10963.3	0/1	0/0	0/0	0/0	0/0	0/0	0/0	0/0	0/0
C1	329646	C	T	8632.33	0/1	0/0	0/0	0/0	0/0	0/0	0/0	0/0	0/0
C1	330517	G	T	8597.33	0/1	0/0	0/0	0/0	0/0	0/0	0/0	0/0	0/0
C1	331071	C	T	8275.33	0/1	0/0	0/0	0/0	0/0	0/0	0/0	0/0	0/0
C1	337412	T	C	9318.33	0/1	0/0	0/0	0/0	0/0	0/0	0/0	0/0	0/0
C1	338258	T	C	11214.3	0/1	0/0	0/0	0/0	0/0	0/0	0/0	0/0	0/0
C1	339542	C	G	8435.32	0/1	0/0	0/0	0/0	0/0	0/0	0/0	0/0	0/0
C1	339862	A	G	8914.34	0/1	0/0	0/0	0/0	0/0	0/0	0/0	0/0	0/0
C1	344132	G	A	8573.33	0/1	0/0	0/0	0/0	0/0	0/0	0/0	0/0	0/0
C1	345129	A	G	9937.33	0/1	0/0	0/0	0/0	0/0	0/0	0/0	0/0	0/0
C1	345244	C	A	8332.33	0/1	0/0	0/0	0/0	0/0	0/0	0/0	0/0	0/0
C1	345407	A	C	9655.33	0/1	0/0	0/0	0/0	0/0	0/0	0/0	0/0	0/0
C1	345674	T	C	8792.33	0/1	0/0	0/0	0/0	0/0	0/0	0/0	0/0	0/0
C1	346619	C	G	8041.32	0/1	0/0	0/0	0/0	0/0	0/0	0/0	0/0	0/0
C1	346923	C	T	11280.3	0/1	0/0	0/0	0/0	0/0	0/0	0/0	0/0	0/0
C1	347025	G	A	9444.33	0/1	0/0	0/0	0/0	0/0	0/0	0/0	0/0	0/0
C1	347029	A	G	9324.33	0/1	0/0	0/0	0/0	0/0	0/0	0/0	0/0	0/0
C1	347065	C	T	8901.33	0/1	0/0	0/0	0/0	0/0	0/0	0/0	0/0	0/0
C1	347068	C	G	8851.33	0/1	0/0	0/0	0/0	0/0	0/0	0/0	0/0	0/0
C1	347876	T	C	8032.33	0/1	0/0	0/0	0/0	0/0	0/0	0/0	0/0	0/0
C1	348010	C	A	10248.3	0/1	0/0	0/0	0/0	0/0	0/0	0/0	0/0	0/0
C1	348048	G	A	8703.33	0/1	0/0	0/0	0/0	0/0	0/0	0/0	0/0	0/0
C1	348097	T	C	8825.33	0/1	0/0	0/0	0/0	0/0	0/0	0/0	0/0	0/0
C1	348154	A	T	10786.3	0/1	0/0	0/0	0/0	0/0	0/0	0/0	0/0	0/0
C1	348173	T	G	10994.3	0/1	0/0	0/0	0/0	0/0	0/0	0/0	0/0	0/0
C1	348256	G	A	8385.33	0/1	0/0	0/0	0/0	0/0	0/0	0/0	0/0	0/0
C1	348691	C	G	9177.33	0/1	0/0	0/0	0/0	0/0	0/0	0/0	0/0	0/0
C1	348709	T	C	9249.33	0/1	0/0	0/0	0/0	0/0	0/0	0/0	0/0	0/0
C1	348763	A	T	9459.31	0/1	0/0	0/0	0/0	0/0	0/0	0/0	0/0	0/0
C1	348778	C	T	9111.31	0/1	0/0	0/0	0/0	0/0	0/0	0/0	0/0	0/0
C1	348850	G	T	9051.33	0/1	0/0	0/0	0/0	0/0	0/0	0/0	0/0	0/0
C1	348940	C	G	9022.33	0/1	0/0	0/0	0/0	0/0	0/0	0/0	0/0	0/0
C1	359351	A	G	10051.3	0/1	0/0	0/0	0/0	0/0	0/0	0/0	0/0	0/0
C1	359514	G	A	11157.3	0/1	0/0	0/0	0/0	0/0	0/0	0/0	0/0	0/0
C1	363452	A	T	8889.33	0/1	0/0	0/0	0/0	0/0	0/0	0/0	0/0	0/0
C1	366165	C	A	8350.32	0/1	0/0	0/0	0/0	0/0	0/0	0/0	0/0	0/0
C1	366179	C	T	8256.32	0/1	0/0	0/0	0/0	0/0	0/0	0/0	0/0	0/0
C1	366855	G	C	8086.33	0/1	0/0	0/0	0/0	0/0	0/0	0/0	0/0	0/0
C1	369495	T	C	10680.3	0/1	0/0	0/0	0/0	0/0	0/0	0/0	0/0	0/0
C1	369993	A	T	9081.33	0/1	0/0	0/0	0/0	0/0	0/0	0/0	0/0	0/0
C1	370836	A	G	11011.3	0/1	0/0	0/0	0/0	0/0	0/0	0/0	0/0	0/0
C1	373533	A	T	9278.33	0/1	0/0	0/0	0/0	0/0	0/0	0/0	0/0	0/0
C1	373810	T	C	10374.3	0/1	0/0	0/0	0/0	0/0	0/0	0/0	0/0	0/0
C1	374135	A	T	10149.3	0/1	0/0	0/0	0/0	0/0	0/0	0/0	0/0	0/0
C1	374350	C	T	11218.3	0/1	0/0	0/0	0/0	0/0	0/0	0/0	0/0	0/0
C1	374751	C	T	11402.3	0/1	0/0	0/0	0/0	0/0	0/0	0/0	0/0	0/0
C1	375156	A	T	9319.33	0/1	0/0	0/0	0/0	0/0	0/0	0/0	0/0	0/0
C1	375157	A	T	9322.33	0/1	0/0	0/0	0/0	0/0	0/0	0/0	0/0	0/0
C1	375158	A	T	9319.33	0/1	0/0	0/0	0/0	0/0	0/0	0/0	0/0	0/0
C1	375160	A	T	9218.33	0/1	0/0	0/0	0/0	0/0	0/0	0/0	0/0	0/0
C1	375256	C	T	10119.3	0/1	0/0	0/0	0/0	0/0	0/0	0/0	0/0	0/0
C1	375278	C	A	10486.3	0/1	0/0	0/0	0/0	0/0	0/0	0/0	0/0	0/0
C1	375283	C	T	10839.3	0/1	0/0	0/0	0/0	0/0	0/0	0/0	0/0	0/0
C1	375334	G	A	10491.3	0/1	0/0	0/0	0/0	0/0	0/0	0/0	0/0	0/0
C1	375653	C	A	10226.3	0/1	0/0	0/0	0/0	0/0	0/0	0/0	0/0	0/0
C1	375654	A	T	10311.3	0/1	0/0	0/0	0/0	0/0	0/0	0/0	0/0	0/0
C1	376246	T	A	11577.3	0/1	0/0	0/0	0/0	0/0	0/0	0/0	0/0	0/0
C1	376532	T	C	9217.33	0/1	0/0	0/0	0/0	0/0	0/0	0/0	0/0	0/0
C1	376890	T	C	10536.3	0/1	0/0	0/0	0/0	0/0	0/0	0/0	0/0	0/0
C1	376904	T	A	10168.3	0/1	0/0	0/0	0/0	0/0	0/0	0/0	0/0	0/0
C1	377056	G	A	9139.79	0/1	0/1	0/0	0/0	0/0	0/1	0/1	0/1	0/1
C1	377328	C	T	8253.34	0/1	0/0	0/0	0/0	0/0	0/0	0/0	0/0	0/0
C1	377688	T	C	10348.3	0/1	0/0	0/0	0/0	0/0	0/0	0/0	0/0	0/0
C1	378640	T	G	9811.33	0/1	0/0	0/0	0/0	0/0	0/0	0/0	0/0	0/0
C1	378857	G	A	10805.3	0/1	0/0	0/0	0/0	0/0	0/0	0/0	0/0	0/0
C1	378937	G	T	10362.3	0/1	0/0	0/0	0/0	0/0	0/0	0/0	0/0	0/0
C1	379560	C	T	10555.3	0/1	0/0	0/0	0/0	0/0	0/0	0/0	0/0	0/0
C1	379592	G	A	10616.3	0/1	0/0	0/0	0/0	0/0	0/0	0/0	0/0	0/0
C1	381333	T	A	10306.3	0/1	0/0	0/0	0/0	0/0	0/0	0/0	0/0	0/0
C1	382805	T	C	12670.9	0/1	0/0	0/0	0/1	0/0	0/0	0/0	0/0	0/0
C1	383203	A	C	8015.33	0/1	0/0	0/0	0/0	0/0	0/0	0/0	0/0	0/0
C1	384137	A	C	8033.31	0/1	0/0	0/0	0/0	0/0	0/0	0/0	0/0	0/0
C1	385964	G	C	10767.6	0/1	0/1	0/1	0/0	0/0	0/0	0/0	0/1	0/0
C1	386105	A	C	10642.3	0/1	0/0	0/0	0/0	0/0	0/0	0/0	0/0	0/0
C1	386121	C	A	10399.3	0/1	0/0	0/0	0/0	0/0	0/0	0/0	0/0	0/0
C1	386154	A	G	9682.33	0/1	0/0	0/0	0/0	0/0	0/0	0/0	0/0	0/0
C1	386220	T	A	9937.33	0/1	0/0	0/0	0/0	0/0	0/0	0/0	0/0	0/0
C1	386694	C	T	11253.3	0/1	0/0	0/0	0/0	0/0	0/0	0/0	0/0	0/0
C1	386704	G	T	11281.3	0/1	0/0	0/0	0/0	0/0	0/0	0/0	0/0	0/0
C1	387062	A	G	9702.33	0/1	0/0	0/0	0/0	0/0	0/0	0/0	0/0	0/0
C1	387625	T	G	10480.3	0/1	0/0	0/0	0/0	0/0	0/0	0/0	0/0	0/0
C1	388693	C	T	8518.35	0/1	0/0	0/0	0/0	0/0	0/0	0/0	0/0	0/0
C1	389559	T	G	9954.33	0/1	0/0	0/0	0/0	0/0	0/0	0/0	0/0	0/0
C1	391382	T	A	8828.33	0/1	0/0	0/0	0/0	0/0	0/0	0/0	0/0	0/0
C1	416138	C	T	9012.33	0/1	0/0	0/0	0/0	0/0	0/0	0/0	0/0	0/0
C1	434840	A	G	12764.3	0/1	0/0	0/0	0/0	0/0	0/0	0/0	0/0	0/0
C1	434907	T	G	12086.3	0/1	0/0	0/0	0/0	0/0	0/0	0/0	0/0	0/0
C1	435002	T	C	14575.3	0/1	0/0	0/0	0/0	0/0	0/0	0/0	0/0	0/0
C1	435017	A	T	14461.3	0/1	0/0	0/0	0/0	0/0	0/0	0/0	0/0	0/0
C1	439189	T	A	8580.33	0/1	0/0	0/0	0/0	0/0	0/0	0/0	0/0	0/0
C1	440946	T	G	9991.33	0/1	0/0	0/0	0/0	0/0	0/0	0/0	0/0	0/0
C1	442092	A	C	8398.33	0/1	0/0	0/0	0/0	0/0	0/0	0/0	0/0	0/0
C1	449743	A	T	8736.33	0/1	0/0	0/0	0/0	0/0	0/0	0/0	0/0	0/0
C1	449775	T	A	11018.3	0/1	0/0	0/0	0/0	0/0	0/0	0/0	0/0	0/0
C1	449776	G	A	11090.3	0/1	0/0	0/0	0/0	0/0	0/0	0/0	0/0	0/0
C1	449778	A	T	11090.3	0/1	0/0	0/0	0/0	0/0	0/0	0/0	0/0	0/0
C1	449821	G	C	9147.33	0/1	0/0	0/0	0/0	0/0	0/0	0/0	0/0	0/0
C1	449834	G	C	9286.33	0/1	0/0	0/0	0/0	0/0	0/0	0/0	0/0	0/0
C1	449891	A	G	9108.33	0/1	0/0	0/0	0/0	0/0	0/0	0/0	0/0	0/0
C1	449994	A	C	8405.33	0/1	0/0	0/0	0/0	0/0	0/0	0/0	0/0	0/0
C1	450371	C	A	9089.33	0/1	0/0	0/0	0/0	0/0	0/0	0/0	0/0	0/0
C1	452242	C	T	9410.33	0/1	0/0	0/0	0/0	0/0	0/0	0/0	0/0	0/0
C1	452361	A	C	10886.3	0/1	0/0	0/0	0/0	0/0	0/0	0/0	0/0	0/0
C1	452500	C	T	8135.33	0/1	0/0	0/0	0/0	0/0	0/0	0/0	0/0	0/0
C1	452772	C	T	8533.33	0/1	0/0	0/0	0/0	0/0	0/0	0/0	0/0	0/0
C1	452825	C	T	10808.3	0/1	0/0	0/0	0/0	0/0	0/0	0/0	0/0	0/0
C1	452956	G	A	8433.33	0/1	0/0	0/0	0/0	0/0	0/0	0/0	0/0	0/0
C1	452982	A	C	10598.3	0/1	0/0	0/0	0/0	0/0	0/0	0/0	0/0	0/0
C1	452988	G	A	10566.3	0/1	0/0	0/0	0/0	0/0	0/0	0/0	0/0	0/0
C1	453028	G	T	8084.33	0/1	0/0	0/0	0/0	0/0	0/0	0/0	0/0	0/0
C1	453083	G	A	8869.32	0/1	0/0	0/0	0/0	0/0	0/0	0/0	0/0	0/0
C1	453098	A	G	9694.32	0/1	0/0	0/0	0/0	0/0	0/0	0/0	0/0	0/0
C1	453106	G	A	9454.32	0/1	0/0	0/0	0/0	0/0	0/0	0/0	0/0	0/0
C1	453109	G	T	9345.32	0/1	0/0	0/0	0/0	0/0	0/0	0/0	0/0	0/0
C1	453112	T	C	9233.32	0/1	0/0	0/0	0/0	0/0	0/0	0/0	0/0	0/0
C1	453156	G	T	8194.32	0/1	0/0	0/0	0/0	0/0	0/0	0/0	0/0	0/0
C1	453158	C	T	8290.32	0/1	0/0	0/0	0/0	0/0	0/0	0/0	0/0	0/0
C1	461457	C	T	9159.33	0/1	0/0	0/0	0/0	0/0	0/0	0/0	0/0	0/0
C1	461460	C	T	9014.33	0/1	0/0	0/0	0/0	0/0	0/0	0/0	0/0	0/0
C1	461791	T	C	8134.38	0/1	0/0	0/0	0/0	0/0	0/0	0/0	0/0	0/0
C1	462062	G	C	8785.33	0/1	0/0	0/0	0/0	0/0	0/0	0/0	0/0	0/0
C1	465267	T	G	9518.33	0/1	0/0	0/0	0/0	0/0	0/0	0/0	0/0	0/0
C1	465279	A	T	8493.33	0/1	0/0	0/0	0/0	0/0	0/0	0/0	0/0	0/0
C1	465280	A	C	8493.33	0/1	0/0	0/0	0/0	0/0	0/0	0/0	0/0	0/0
C1	465282	G	A	8437.33	0/1	0/0	0/0	0/0	0/0	0/0	0/0	0/0	0/0
C1	465284	G	T	8370.33	0/1	0/0	0/0	0/0	0/0	0/0	0/0	0/0	0/0
C1	465530	C	T	9074.33	0/1	0/0	0/0	0/0	0/0	0/0	0/0	0/0	0/0
C1	465567	C	T	8421.33	0/1	0/0	0/0	0/0	0/0	0/0	0/0	0/0	0/0
C1	470688	C	T	8426.54	0/1	0/0	0/0	0/0	0/0	0/0	0/0	0/0	0/0
C1	470690	G	T	8156.68	0/1	0/0	0/0	0/0	0/0	0/0	0/0	0/0	0/0
C1	470728	T	C	9220.98	0/1	0/0	0/0	0/0	0/0	0/0	0/0	0/0	0/0
C1	470769	C	T	10780.4	0/1	0/0	0/0	0/0	0/0	0/0	0/0	0/0	0/0
C1	478300	C	T	8078.33	0/1	0/0	0/0	0/0	0/0	0/0	0/0	0/0	0/0
C1	486056	C	T	8654.5	0/1	0/0	0/0	0/0	0/0	0/0	0/0	0/0	0/0
C1	488911	T	A	8355.33	0/1	0/0	0/0	0/0	0/0	0/0	0/0	0/0	0/0
C1	497922	C	T	9500.33	0/1	0/0	0/0	0/0	0/0	0/0	0/0	0/0	0/0
C1	507278	G	T	8340.33	0/1	0/0	0/0	0/0	0/0	0/0	0/0	0/0	0/0
C1	507401	G	A	9692.33	0/1	0/0	0/0	0/0	0/0	0/0	0/0	0/0	0/0
C1	507422	T	C	9882.33	0/1	0/0	0/0	0/0	0/0	0/0	0/0	0/0	0/0
C1	507424	A	G	9758.33	0/1	0/0	0/0	0/0	0/0	0/0	0/0	0/0	0/0
C1	507425	A	G	9668.33	0/1	0/0	0/0	0/0	0/0	0/0	0/0	0/0	0/0
C1	507476	C	T	10891.3	0/1	0/0	0/0	0/0	0/0	0/0	0/0	0/0	0/0
C1	507484	C	G	10309.3	0/1	0/0	0/0	0/0	0/0	0/0	0/0	0/0	0/0
C1	507734	G	T	9126.3	0/1	0/0	0/0	0/0	0/0	0/0	0/0	0/0	0/0
C1	508629	C	T	8200.3	0/1	0/0	0/0	0/0	0/0	0/0	0/0	0/0	0/0
C1	508636	A	G	8188.26	0/1	0/0	0/0	0/0	0/0	0/0	0/0	0/0	0/0
C1	508665	C	A	8375.3	0/1	0/0	0/0	0/0	0/0	0/0	0/0	0/0	0/0
C1	508667	C	A	8375.3	0/1	0/0	0/0	0/0	0/0	0/0	0/0	0/0	0/0
C1	508709	T	C	8861.3	0/1	0/0	0/0	0/0	0/0	0/0	0/0	0/0	0/0
C1	508714	A	G	9092.3	0/1	0/0	0/0	0/0	0/0	0/0	0/0	0/0	0/0
C1	508847	C	G	9397.33	0/1	0/0	0/0	0/0	0/0	0/0	0/0	0/0	0/0
C1	508855	G	A	9607.33	0/1	0/0	0/0	0/0	0/0	0/0	0/0	0/0	0/0
C1	508864	C	T	9712.55	0/1	0/0	0/0	0/0	0/0	0/0	0/0	0/0	0/0
C1	509411	A	C	9379.33	0/1	0/0	0/0	0/0	0/0	0/0	0/0	0/0	0/0
C1	509412	C	T	9379.33	0/1	0/0	0/0	0/0	0/0	0/0	0/0	0/0	0/0
C1	509651	C	A	8602.37	0/1	0/0	0/0	0/0	0/0	0/0	0/0	0/0	0/0
C1	509658	T	C	8496.37	0/1	0/0	0/0	0/0	0/0	0/0	0/0	0/0	0/0
C1	509894	T	C	9232.33	0/1	0/0	0/0	0/0	0/0	0/0	0/0	0/0	0/0
C1	510154	A	G	9591.33	0/1	0/0	0/0	0/0	0/0	0/0	0/0	0/0	0/0
C1	510155	T	A	9591.33	0/1	0/0	0/0	0/0	0/0	0/0	0/0	0/0	0/0
C1	510192	G	A	9454.76	0/1	0/0	0/0	0/0	0/0	0/0	0/0	0/0	0/0
C1	510205	C	T	9278.76	0/1	0/0	0/0	0/0	0/0	0/0	0/0	0/0	0/0
C1	510474	C	G	10422.4	0/1	0/0	0/0	0/0	0/0	0/0	0/0	0/0	0/0
C1	510481	C	T	10309.4	0/1	0/0	0/0	0/0	0/0	0/0	0/0	0/0	0/0
C1	510735	A	T	10684.3	0/1	0/0	0/0	0/0	0/0	0/0	0/0	0/0	0/0
C1	510737	C	T	10684.3	0/1	0/0	0/0	0/0	0/0	0/0	0/0	0/0	0/0
C1	510826	A	T	10074.3	0/1	0/0	0/0	0/0	0/0	0/0	0/0	0/0	0/0
C1	510845	G	A	10486.3	0/1	0/0	0/0	0/0	0/0	0/0	0/0	0/0	0/0
C1	510855	T	C	10172.3	0/1	0/0	0/0	0/0	0/0	0/0	0/0	0/0	0/0
C1	510856	G	A	10129.3	0/1	0/0	0/0	0/0	0/0	0/0	0/0	0/0	0/0
C1	510870	C	T	9992.33	0/1	0/0	0/0	0/0	0/0	0/0	0/0	0/0	0/0
C1	510923	A	C	10104.3	0/1	0/0	0/0	0/0	0/0	0/0	0/0	0/0	0/0
C1	510935	C	T	10573.3	0/1	0/0	0/0	0/0	0/0	0/0	0/0	0/0	0/0
C1	510938	A	G	10722.3	0/1	0/0	0/0	0/0	0/0	0/0	0/0	0/0	0/0
C1	510946	C	T	10402.3	0/1	0/0	0/0	0/0	0/0	0/0	0/0	0/0	0/0
C1	510985	C	G	9746.33	0/1	0/0	0/0	0/0	0/0	0/0	0/0	0/0	0/0
C1	510995	T	C	9118.33	0/1	0/0	0/0	0/0	0/0	0/0	0/0	0/0	0/0
C1	510996	G	A	9115.33	0/1	0/0	0/0	0/0	0/0	0/0	0/0	0/0	0/0
C1	510997	A	C	8875.33	0/1	0/0	0/0	0/0	0/0	0/0	0/0	0/0	0/0
C1	511002	T	C	8608.33	0/1	0/0	0/0	0/0	0/0	0/0	0/0	0/0	0/0
C1	511010	G	C	8296.33	0/1	0/0	0/0	0/0	0/0	0/0	0/0	0/0	0/0
C1	512713	T	C	9085.33	0/1	0/0	0/0	0/0	0/0	0/0	0/0	0/0	0/0
C1	513064	C	T	9062.33	0/1	0/0	0/0	0/0	0/0	0/0	0/0	0/0	0/0
C1	513069	C	A	9011.33	0/1	0/0	0/0	0/0	0/0	0/0	0/0	0/0	0/0
C1	513189	T	C	8235.33	0/1	0/0	0/0	0/0	0/0	0/0	0/0	0/0	0/0
C1	513282	C	T	9124.4	0/1	0/0	0/0	0/0	0/0	0/0	0/0	0/0	0/0
C1	513829	A	G	9237.33	0/1	0/0	0/0	0/0	0/0	0/0	0/0	0/0	0/0
C1	513830	G	T	9237.33	0/1	0/0	0/0	0/0	0/0	0/0	0/0	0/0	0/0
C1	514899	T	C	9902.33	0/1	0/0	0/0	0/0	0/0	0/0	0/0	0/0	0/0
C1	514900	C	T	9902.33	0/1	0/0	0/0	0/0	0/0	0/0	0/0	0/0	0/0
C1	514995	C	A	8260.33	0/1	0/0	0/0	0/0	0/0	0/0	0/0	0/0	0/0
C1	515216	A	T	9897.75	0/1	0/0	0/0	0/0	0/0	0/0	0/0	0/0	0/0
C1	515338	A	T	11407.3	0/1	0/0	0/0	0/0	0/0	0/0	0/0	0/0	0/0
C1	515382	C	T	9577.33	0/1	0/0	0/0	0/0	0/0	0/0	0/0	0/0	0/0
C1	515533	T	G	9816.33	0/1	0/0	0/0	0/0	0/0	0/0	0/0	0/0	0/0
C1	515553	G	T	11894.3	0/1	0/0	0/0	0/0	0/0	0/0	0/0	0/0	0/0
C1	515797	G	T	8515.16	0/1	0/0	0/0	0/0	0/0	0/0	0/0	0/0	0/0
C1	515802	T	C	8415.24	0/1	0/0	0/0	0/0	0/0	0/0	0/0	0/0	0/0
C1	516255	C	G	8132.33	0/1	0/0	0/0	0/0	0/0	0/0	0/0	0/0	0/0
C1	516302	C	T	9086.33	0/1	0/0	0/0	0/0	0/0	0/0	0/0	0/0	0/0
C1	516363	T	G	8620.41	0/1	0/0	0/0	0/0	0/0	0/0	0/0	0/0	0/0
C1	516365	G	C	8540.41	0/1	0/0	0/0	0/0	0/0	0/0	0/0	0/0	0/0
C1	516878	G	T	9463.33	0/1	0/0	0/0	0/0	0/0	0/0	0/0	0/0	0/0
C1	516933	T	G	10175.3	0/1	0/0	0/0	0/0	0/0	0/0	0/0	0/0	0/0
C1	516942	C	A	10235.3	0/1	0/0	0/0	0/0	0/0	0/0	0/0	0/0	0/0
C1	517062	G	A	8183.32	0/1	0/0	0/0	0/0	0/0	0/0	0/0	0/0	0/0
C1	517068	T	A	8468.32	0/1	0/0	0/0	0/0	0/0	0/0	0/0	0/0	0/0
C1	517364	G	A	9794.32	0/1	0/0	0/0	0/0	0/0	0/0	0/0	0/0	0/0
C1	517559	T	C	9801.33	0/1	0/0	0/0	0/0	0/0	0/0	0/0	0/0	0/0
C1	517594	A	T	8101.33	0/1	0/0	0/0	0/0	0/0	0/0	0/0	0/0	0/0
C1	517710	C	T	8373.32	0/1	0/0	0/0	0/0	0/0	0/0	0/0	0/0	0/0
C1	517736	C	T	9937.33	0/1	0/0	0/0	0/0	0/0	0/0	0/0	0/0	0/0
C1	517742	C	T	9879.33	0/1	0/0	0/0	0/0	0/0	0/0	0/0	0/0	0/0
C1	517978	T	C	8307.33	0/1	0/0	0/0	0/0	0/0	0/0	0/0	0/0	0/0
C1	518077	C	T	9321.33	0/1	0/0	0/0	0/0	0/0	0/0	0/0	0/0	0/0
C1	518152	C	T	8449.33	0/1	0/0	0/0	0/0	0/0	0/0	0/0	0/0	0/0
C1	518377	G	C	10091.3	0/1	0/0	0/0	0/0	0/0	0/0	0/0	0/0	0/0
C1	518379	G	A	10091.3	0/1	0/0	0/0	0/0	0/0	0/0	0/0	0/0	0/0
C1	545228	C	G	8830.33	0/1	0/0	0/0	0/0	0/0	0/0	0/0	0/0	0/0
C1	571668	G	T	9317.33	0/1	0/0	0/0	0/0	0/0	0/0	0/0	0/0	0/0
C1	571691	C	T	8932.33	0/1	0/0	0/0	0/0	0/0	0/0	0/0	0/0	0/0
C1	571715	C	T	8786.33	0/1	0/0	0/0	0/0	0/0	0/0	0/0	0/0	0/0
C1	572092	T	C	9098.33	0/1	0/0	0/0	0/0	0/0	0/0	0/0	0/0	0/0
C1	572253	G	T	8073.31	0/1	0/0	0/0	0/0	0/0	0/0	0/0	0/0	0/0
C1	574209	T	C	9726.33	0/1	0/0	0/0	0/0	0/0	0/0	0/0	0/0	0/0
C1	574216	T	C	9825.33	0/1	0/0	0/0	0/0	0/0	0/0	0/0	0/0	0/0
C1	574275	A	T	9108.33	0/1	0/0	0/0	0/0	0/0	0/0	0/0	0/0	0/0
C1	574320	A	G	9509.33	0/1	0/0	0/0	0/0	0/0	0/0	0/0	0/0	0/0
C1	574338	A	G	9268.33	0/1	0/0	0/0	0/0	0/0	0/0	0/0	0/0	0/0
C1	574737	A	G	10075.3	0/1	0/0	0/0	0/0	0/0	0/0	0/0	0/0	0/0
C1	575129	A	T	10692.4	0/1	0/0	0/0	0/0	0/0	0/0	0/0	0/0	0/0
C1	575230	A	G	9067.77	0/1	0/0	0/0	0/0	0/0	0/0	0/0	0/0	0/0
C1	579104	A	T	8079.33	0/1	0/0	0/0	0/0	0/0	0/0	0/0	0/0	0/0
C1	579119	G	A	10375.3	0/1	0/0	0/0	0/0	0/0	0/0	0/0	0/0	0/0
C1	579124	C	A	10275.3	0/1	0/0	0/0	0/0	0/0	0/0	0/0	0/0	0/0
C1	580177	C	T	9891.33	0/1	0/0	0/0	0/0	0/0	0/0	0/0	0/1	0/1
C1	580206	C	T	11632.4	0/1	0/0	0/0	0/0	0/0	0/0	0/0	0/0	0/0
C1	580210	C	A	10590.4	0/1	0/0	0/0	0/0	0/0	0/0	0/0	0/1	0/1
C1	580223	G	A	9969.41	0/1	0/0	0/0	0/0	0/0	0/0	0/0	0/1	0/1
C1	580226	C	G	10002.8	0/1	0/0	0/0	0/0	0/0	0/0	0/0	0/0	0/0
C1	580796	C	A	9147.33	0/1	0/0	0/0	0/0	0/0	0/0	0/0	0/0	0/0
C1	580900	G	A	8512.33	0/1	0/0	0/0	0/0	0/0	0/0	0/0	0/0	0/0
C1	581285	A	G	10469.3	0/1	0/0	0/0	0/0	0/0	0/0	0/0	0/0	0/0
C1	581293	G	A	10313.3	0/1	0/0	0/0	0/0	0/0	0/0	0/0	0/0	0/0
C1	581573	C	T	8067.33	0/1	0/0	0/0	0/0	0/0	0/0	0/0	0/0	0/0
C1	581675	C	A	8020.35	0/1	0/0	0/0	0/0	0/0	0/0	0/0	0/0	0/0
C1	587881	C	T	18743.4	0/1	0/0	0/0	0/0	0/0	0/0	0/0	0/0	0/0
C1	589385	C	A	18162.3	0/1	0/0	0/0	0/0	0/0	0/0	0/0	0/0	0/0
C1	592354	A	G	8361.51	0/1	0/0	0/0	0/0	0/0	0/0	0/0	0/0	0/0
C1	595025	G	A	8751.33	0/1	0/0	0/0	0/0	0/0	0/0	0/0	0/0	0/0
C1	595461	A	G	8720.33	0/1	0/0	0/0	0/0	0/0	0/0	0/0	0/0	0/0
C1	601241	G	A	10382.3	0/1	0/0	0/0	0/0	0/0	0/0	0/0	0/0	0/0
C1	601244	C	T	10444.3	0/1	0/0	0/0	0/0	0/0	0/0	0/0	0/0	0/0
C1	601247	G	C	10502.3	0/1	0/0	0/0	0/0	0/0	0/0	0/0	0/0	0/0
C1	602491	G	T	9721.35	0/1	0/0	0/0	0/0	0/0	0/0	0/0	0/0	0/0
C1	602702	T	A	8015.33	0/1	0/0	0/0	0/0	0/0	0/0	0/0	0/0	0/0
C1	603277	A	C	9543.33	0/1	0/0	0/0	0/0	0/0	0/0	0/0	0/0	0/0
C1	603316	A	T	10519.3	0/1	0/0	0/0	0/0	0/0	0/0	0/0	0/0	0/0
C1	603985	G	A	8851.33	0/1	0/0	0/0	0/0	0/0	0/0	0/0	0/0	0/0
C1	606615	A	G	9118.33	0/1	0/0	0/0	0/0	0/0	0/0	0/0	0/0	0/0
C1	612429	C	T	10945.3	0/1	0/0	0/0	0/0	0/0	0/0	0/0	0/0	0/0
C1	612453	C	A	10236.3	0/1	0/0	0/0	0/0	0/0	0/0	0/0	0/0	0/0
C1	612487	T	C	8278.33	0/1	0/0	0/0	0/0	0/0	0/0	0/0	0/0	0/0
C1	612670	T	C	8927.33	0/1	0/0	0/0	0/0	0/0	0/0	0/0	0/0	0/0
C1	612736	T	G	10711.3	0/1	0/0	0/0	0/0	0/0	0/0	0/0	0/0	0/0
C1	612817	T	C	11109.3	0/1	0/0	0/0	0/0	0/0	0/0	0/0	0/0	0/0
C1	613471	C	T	8372.33	0/1	0/0	0/0	0/0	0/0	0/0	0/0	0/0	0/0
C1	614433	C	T	8722.33	0/1	0/0	0/0	0/0	0/0	0/0	0/0	0/0	0/0
C1	614970	A	G	8960.33	0/1	0/0	0/0	0/0	0/0	0/0	0/0	0/0	0/0
C1	616652	A	G	8747.33	0/1	0/0	0/0	0/0	0/0	0/0	0/0	0/0	0/0
C1	616927	A	G	9160.33	0/1	0/0	0/0	0/0	0/0	0/0	0/0	0/0	0/0
C1	617015	T	A	8303.33	0/1	0/0	0/0	0/0	0/0	0/0	0/0	0/0	0/0
C1	617016	T	A	8303.33	0/1	0/0	0/0	0/0	0/0	0/0	0/0	0/0	0/0
C1	617027	C	T	8265.33	0/1	0/0	0/0	0/0	0/0	0/0	0/0	0/0	0/0
C1	617097	C	T	8853.33	0/1	0/0	0/0	0/0	0/0	0/0	0/0	0/0	0/0
C1	617110	C	G	9655.33	0/1	0/0	0/0	0/0	0/0	0/0	0/0	0/0	0/0
C1	617112	A	T	9700.33	0/1	0/0	0/0	0/0	0/0	0/0	0/0	0/0	0/0
C1	617116	C	A	9873.33	0/1	0/0	0/0	0/0	0/0	0/0	0/0	0/0	0/0
C1	617125	A	T	9869.33	0/1	0/0	0/0	0/0	0/0	0/0	0/0	0/0	0/0
C1	617179	T	G	9787.33	0/1	0/0	0/0	0/0	0/0	0/0	0/0	0/0	0/0
C1	617194	T	C	10148.3	0/1	0/0	0/0	0/0	0/0	0/0	0/0	0/0	0/0
C1	617258	C	T	8191.33	0/1	0/0	0/0	0/0	0/0	0/0	0/0	0/0	0/0
C1	617339	C	T	10512.4	0/1	0/0	0/0	0/0	0/0	0/0	0/0	0/0	0/0
C1	617340	T	C	10598.3	0/1	0/0	0/0	0/0	0/0	0/0	0/0	0/0	0/0
C1	617344	C	T	10561.3	0/1	0/0	0/0	0/0	0/0	0/0	0/0	0/0	0/0
C1	617396	C	T	10893.3	0/1	0/0	0/0	0/0	0/0	0/0	0/0	0/0	0/0
C1	617420	C	T	10091.3	0/1	0/0	0/0	0/0	0/0	0/0	0/0	0/0	0/0
C1	617477	A	C	10304.3	0/1	0/0	0/0	0/0	0/0	0/0	0/0	0/0	0/0
C1	617492	A	T	10507.3	0/1	0/0	0/0	0/0	0/0	0/0	0/0	0/0	0/0
C1	617773	G	T	8664.33	0/1	0/0	0/0	0/0	0/0	0/0	0/0	0/0	0/0
C1	617816	C	A	9295.33	0/1	0/0	0/0	0/0	0/0	0/0	0/0	0/0	0/0
C1	617831	C	T	9436.33	0/1	0/0	0/0	0/0	0/0	0/0	0/0	0/0	0/0
C1	617832	C	T	9520.33	0/1	0/0	0/0	0/0	0/0	0/0	0/0	0/0	0/0
C1	617835	C	G	9343.33	0/1	0/0	0/0	0/0	0/0	0/0	0/0	0/0	0/0
C1	617885	T	C	10466.3	0/1	0/0	0/0	0/0	0/0	0/0	0/0	0/0	0/0
C1	617893	T	C	10638.3	0/1	0/0	0/0	0/0	0/0	0/0	0/0	0/0	0/0
C1	617907	C	T	10879.3	0/1	0/0	0/0	0/0	0/0	0/0	0/0	0/0	0/0
C1	617923	C	T	11149.3	0/1	0/0	0/0	0/0	0/0	0/0	0/0	0/0	0/0
C1	617931	T	C	10828.3	0/1	0/0	0/0	0/0	0/0	0/0	0/0	0/0	0/0
C1	618698	A	G	8687.33	0/1	0/0	0/0	0/0	0/0	0/0	0/0	0/0	0/0
C1	618717	T	C	8160.3	0/1	0/0	0/0	0/0	0/0	0/0	0/0	0/0	0/0
C1	618718	A	G	8139.29	0/1	0/0	0/0	0/0	0/0	0/0	0/0	0/0	0/0
C1	618767	T	C	8699.33	0/1	0/0	0/0	0/0	0/0	0/0	0/0	0/0	0/0
C1	618793	T	C	8764.34	0/1	0/0	0/0	0/0	0/0	0/0	0/0	0/0	0/0
C1	619947	G	A	8421.32	0/1	0/0	0/0	0/0	0/0	0/0	0/0	0/0	0/0
C1	620089	A	T	8245.33	0/1	0/0	0/0	0/0	0/0	0/0	0/0	0/0	0/0
C1	620098	T	C	8275.33	0/1	0/0	0/0	0/0	0/0	0/0	0/0	0/0	0/0
C1	620107	A	G	8230.33	0/1	0/0	0/0	0/0	0/0	0/0	0/0	0/0	0/0
C1	620345	T	G	8766.33	0/1	0/0	0/0	0/0	0/0	0/0	0/0	0/0	0/0
C1	620347	T	C	8811.33	0/1	0/0	0/0	0/0	0/0	0/0	0/0	0/0	0/0
C1	620364	C	G	8212.32	0/1	0/0	0/0	0/0	0/0	0/0	0/0	0/0	0/0
C1	620367	A	T	8125.32	0/1	0/0	0/0	0/0	0/0	0/0	0/0	0/0	0/0
C1	620368	A	G	8080.32	0/1	0/0	0/0	0/0	0/0	0/0	0/0	0/0	0/0
C1	620981	A	T	8518.33	0/1	0/0	0/0	0/0	0/0	0/0	0/0	0/0	0/0
C1	621005	T	C	8346.33	0/1	0/0	0/0	0/0	0/0	0/0	0/0	0/0	0/0
C1	621033	T	C	8582.33	0/1	0/0	0/0	0/0	0/0	0/0	0/0	0/0	0/0
C1	621094	G	A	8552.29	0/1	0/0	0/0	0/0	0/0	0/0	0/0	0/0	0/0
C1	621686	C	T	8002.33	0/1	0/0	0/0	0/0	0/0	0/0	0/0	0/0	0/0
C1	621852	A	G	10451.3	0/1	0/0	0/0	0/0	0/0	0/0	0/0	0/0	0/0
C1	621876	G	A	10711.3	0/1	0/0	0/0	0/0	0/0	0/0	0/0	0/0	0/0
C1	621899	A	T	10680.3	0/1	0/0	0/0	0/0	0/0	0/0	0/0	0/0	0/0
C1	621977	A	T	11287.3	0/1	0/0	0/0	0/0	0/0	0/0	0/0	0/0	0/0
C1	621981	T	A	11469.3	0/1	0/0	0/0	0/0	0/0	0/0	0/0	0/0	0/0
C1	622007	T	C	10787.3	0/1	0/0	0/0	0/0	0/0	0/0	0/0	0/0	0/0
C1	622137	T	A	9750.33	0/1	0/0	0/0	0/0	0/0	0/0	0/0	0/0	0/0
C1	622153	A	G	9567.33	0/1	0/0	0/0	0/0	0/0	0/0	0/0	0/0	0/0
C1	622172	G	A	9603.34	0/1	0/0	0/0	0/0	0/0	0/0	0/0	0/0	0/0
C1	623505	A	G	8194.33	0/1	0/0	0/0	0/0	0/0	0/0	0/0	0/0	0/0
C1	624307	G	C	9872.33	0/1	0/0	0/0	0/0	0/0	0/0	0/0	0/0	0/0
C1	626588	T	G	10175.3	0/1	0/0	0/0	0/0	0/0	0/0	0/0	0/0	0/0
C1	661551	T	C	8392.33	0/1	0/0	0/0	0/0	0/0	0/0	0/0	0/0	0/0
C1	663971	A	G	8386.41	0/1	0/0	0/0	0/0	0/0	0/0	0/0	0/0	0/0
C1	664476	C	T	9221.33	0/1	0/0	0/0	0/0	0/0	0/0	0/0	0/0	0/0
C1	664974	G	C	8192.33	0/1	0/0	0/0	0/0	0/0	0/0	0/0	0/0	0/0
C1	667595	C	A	8685.33	0/1	0/0	0/0	0/0	0/0	0/0	0/0	0/0	0/0
C1	667788	C	T	8000.33	0/1	0/0	0/0	0/0	0/0	0/0	0/0	0/0	0/0
C1	670578	C	T	9432.32	0/1	0/0	0/0	0/0	0/0	0/0	0/0	0/0	0/0
C1	672692	A	C	8428.33	0/1	0/0	0/0	0/0	0/0	0/0	0/0	0/0	0/0
C1	672715	C	T	8089.33	0/1	0/0	0/0	0/0	0/0	0/0	0/0	0/0	0/0
C1	672804	C	T	8135.33	0/1	0/0	0/0	0/0	0/0	0/0	0/0	0/0	0/0
C1	674506	C	T	8154.33	0/1	0/0	0/0	0/0	0/0	0/0	0/0	0/0	0/0
C1	675200	C	T	9680.33	0/1	0/0	0/0	0/0	0/0	0/0	0/0	0/0	0/0
C1	675388	G	T	10696.3	0/1	0/0	0/0	0/0	0/0	0/0	0/0	0/0	0/0
C1	675535	C	T	8746.33	0/1	0/0	0/0	0/0	0/0	0/0	0/0	0/0	0/0
C1	681448	A	G	8804.32	0/1	0/0	0/0	0/0	0/0	0/0	0/0	0/0	0/0
C1	681455	C	T	8652.32	0/1	0/0	0/0	0/0	0/0	0/0	0/0	0/0	0/0
C1	682427	T	C	8249.33	0/1	0/0	0/0	0/0	0/0	0/0	0/0	0/0	0/0
C1	682615	C	T	10961.3	0/1	0/0	0/0	0/0	0/0	0/0	0/0	0/0	0/0
C1	682633	G	A	10989.3	0/1	0/0	0/0	0/0	0/0	0/0	0/0	0/0	0/0
C1	682686	C	T	8818.33	0/1	0/0	0/0	0/0	0/0	0/0	0/0	0/0	0/0
C1	683895	T	C	9314.33	0/1	0/0	0/0	0/0	0/0	0/0	0/0	0/0	0/0
C1	687161	A	T	8240.29	0/1	0/0	0/0	0/0	0/0	0/0	0/0	0/0	0/0
C1	687162	A	T	8240.29	0/1	0/0	0/0	0/0	0/0	0/0	0/0	0/0	0/0
C1	690762	T	C	8171.33	0/1	0/0	0/0	0/0	0/0	0/0	0/0	0/0	0/0
C1	695207	A	G	8206.33	0/1	0/0	0/0	0/0	0/0	0/0	0/0	0/0	0/0
C1	696066	T	C	8402.33	0/1	0/0	0/0	0/0	0/0	0/0	0/0	0/0	0/0
C1	698395	G	A	8052.33	0/1	0/0	0/0	0/0	0/0	0/0	0/0	0/0	0/0
C1	698409	A	G	9954.33	0/1	0/0	0/0	0/0	0/0	0/0	0/0	0/0	0/0
C1	698411	A	T	9954.33	0/1	0/0	0/0	0/0	0/0	0/0	0/0	0/0	0/0
C1	706606	T	G	8100.33	0/1	0/0	0/0	0/0	0/0	0/0	0/0	0/0	0/0
C1	706735	C	A	9040.33	0/1	0/0	0/0	0/0	0/0	0/0	0/0	0/0	0/0
C1	711187	G	A	8051.33	0/1	0/0	0/0	0/0	0/0	0/0	0/0	0/0	0/0
C1	712511	T	C	9604.33	0/1	0/0	0/0	0/0	0/0	0/0	0/0	0/0	0/0
C1	747379	C	G	8024.32	0/1	0/0	0/0	0/0	0/0	0/0	0/0	0/0	0/0
C1	747923	G	A	8173.33	0/1	0/0	0/0	0/0	0/0	0/0	0/0	0/0	0/0
C1	748910	G	C	10276.3	0/1	0/0	0/0	0/0	0/0	0/0	0/0	0/0	0/0
C1	748927	A	G	10457.3	0/1	0/0	0/0	0/0	0/0	0/0	0/0	0/0	0/0
C1	749012	T	G	10504.3	0/1	0/0	0/0	0/0	0/0	0/0	0/0	0/0	0/0
C1	749088	A	T	10818.3	0/1	0/0	0/0	0/0	0/0	0/0	0/0	0/0	0/0
C1	749095	T	G	10968.3	0/1	0/0	0/0	0/0	0/0	0/0	0/0	0/0	0/0
C1	749155	C	T	10303.3	0/1	0/0	0/0	0/0	0/0	0/0	0/0	0/0	0/0
C1	749224	T	C	8039.33	0/1	0/0	0/0	0/0	0/0	0/0	0/0	0/0	0/0
C1	749335	G	A	9677.33	0/1	0/0	0/0	0/0	0/0	0/0	0/0	0/0	0/0
C1	749365	T	G	10222.3	0/1	0/0	0/0	0/0	0/0	0/0	0/0	0/0	0/0
C1	756996	C	G	8584.33	0/1	0/0	0/0	0/0	0/0	0/0	0/0	0/0	0/0
C1	758269	G	T	9253.33	0/1	0/0	0/0	0/0	0/0	0/0	0/0	0/0	0/0
C1	758357	G	C	9905.33	0/1	0/0	0/0	0/0	0/0	0/0	0/0	0/0	0/0
C1	758360	G	A	10270.3	0/1	0/0	0/0	0/0	0/0	0/0	0/0	0/0	0/0
C1	758369	G	A	9931.33	0/1	0/0	0/0	0/0	0/0	0/0	0/0	0/0	0/0
C1	790555	A	G	8940.33	0/1	0/0	0/0	0/0	0/0	0/0	0/0	0/0	0/0
C1	807386	T	A	8191.32	0/1	0/0	0/0	0/0	0/0	0/0	0/0	0/0	0/0
C1	807923	T	G	8540.33	0/1	0/0	0/0	0/0	0/0	0/0	0/0	0/0	0/0
C1	808554	G	T	10158.3	0/1	0/0	0/0	0/0	0/0	0/0	0/0	0/0	0/0
C1	808586	C	T	8373.33	0/1	0/0	0/0	0/0	0/0	0/0	0/0	0/0	0/0
C1	808647	A	T	9535.33	0/1	0/0	0/0	0/0	0/0	0/0	0/0	0/0	0/0
C1	808664	G	A	9526.33	0/1	0/0	0/0	0/0	0/0	0/0	0/0	0/0	0/0
C1	808667	G	C	9535.33	0/1	0/0	0/0	0/0	0/0	0/0	0/0	0/0	0/0
C1	808758	C	T	9340.33	0/1	0/0	0/0	0/0	0/0	0/0	0/0	0/0	0/0
C1	808773	G	A	8923.33	0/1	0/0	0/0	0/0	0/0	0/0	0/0	0/0	0/0
C1	808791	T	C	8648.32	0/1	0/0	0/0	0/0	0/0	0/0	0/0	0/0	0/0
C1	808833	C	T	10960.3	0/1	0/0	0/0	0/0	0/0	0/0	0/0	0/0	0/0
C1	808836	C	A	10840.3	0/1	0/0	0/0	0/0	0/0	0/0	0/0	0/0	0/0
C1	808860	C	T	9332.33	0/1	0/0	0/0	0/0	0/0	0/0	0/0	0/0	0/0
C1	817457	A	T	8111.76	0/1	0/0	0/0	0/1	0/0	0/0	0/0	0/0	0/0
C1	823783	G	T	9495.33	0/1	0/0	0/0	0/0	0/0	0/0	0/0	0/0	0/0
C1	824309	G	A	8330.33	0/1	0/0	0/0	0/0	0/0	0/0	0/0	0/0	0/0
C1	824347	C	A	8289.33	0/1	0/0	0/0	0/0	0/0	0/0	0/0	0/0	0/0
C1	824417	T	C	8058.33	0/1	0/0	0/0	0/0	0/0	0/0	0/0	0/0	0/0
C1	824482	C	A	8606.33	0/1	0/0	0/0	0/0	0/0	0/0	0/0	0/0	0/0
C1	824499	A	G	8987.33	0/1	0/0	0/0	0/0	0/0	0/0	0/0	0/0	0/0
C1	824670	G	A	9076.33	0/1	0/0	0/0	0/0	0/0	0/0	0/0	0/0	0/0
C1	824743	A	G	8487.33	0/1	0/0	0/0	0/0	0/0	0/0	0/0	0/0	0/0
C1	826138	T	C	8093.33	0/1	0/0	0/0	0/0	0/0	0/0	0/0	0/0	0/0
C1	829260	T	A	9515.33	0/1	0/0	0/0	0/0	0/0	0/0	0/0	0/0	0/0
C1	829310	G	A	9835.33	0/1	0/0	0/0	0/0	0/0	0/0	0/0	0/0	0/0
C1	829438	C	G	8789.42	0/1	0/0	0/0	0/0	0/0	0/0	0/0	0/0	0/0
C1	829618	T	A	9366.33	0/1	0/0	0/0	0/0	0/0	0/0	0/0	0/0	0/0
C1	829930	A	G	8898.33	0/1	0/0	0/0	0/0	0/0	0/0	0/0	0/0	0/0
C1	831467	T	A	9708.33	0/1	0/0	0/0	0/0	0/0	0/0	0/0	0/0	0/0
C1	1116290	A	G	8636.19	0/1	0/0	0/0	0/0	0/0	0/0	0/0	0/0	0/0
C1	1116551	C	G	9577.33	0/1	0/0	0/0	0/0	0/0	0/0	0/0	0/0	0/0
C1	1116559	T	A	9527.33	0/1	0/0	0/0	0/0	0/0	0/0	0/0	0/0	0/0
C1	1116566	G	A	9111.33	0/1	0/0	0/0	0/0	0/0	0/0	0/0	0/0	0/0
C1	1116586	G	A	8253.33	0/1	0/0	0/0	0/0	0/0	0/0	0/0	0/0	0/0
C1	1116588	G	A	8253.33	0/1	0/0	0/0	0/0	0/0	0/0	0/0	0/0	0/0
C1	1116764	C	G	8505.33	0/1	0/0	0/0	0/0	0/0	0/0	0/0	0/0	0/0
C1	1117207	T	G	8606.33	0/1	0/0	0/0	0/0	0/0	0/0	0/0	0/0	0/0
C1	1118370	G	A	8941.32	0/1	0/0	0/0	0/0	0/0	0/0	0/0	0/0	0/0
C1	1118505	A	T	9709.33	0/1	0/0	0/0	0/0	0/0	0/0	0/0	0/0	0/0
C1	1118508	C	T	9645.33	0/1	0/0	0/0	0/0	0/0	0/0	0/0	0/0	0/0
C1	1118567	G	A	10690.3	0/1	0/0	0/0	0/0	0/0	0/0	0/0	0/0	0/0
C1	1118592	T	C	10414.3	0/1	0/0	0/0	0/0	0/0	0/0	0/0	0/0	0/0
C1	1118876	G	A	8328.32	0/1	0/0	0/0	0/0	0/0	0/0	0/0	0/0	0/0
C1	1119138	G	C	8564.33	0/1	0/0	0/0	0/0	0/0	0/0	0/0	0/0	0/0
C1	1120086	T	C	9012.33	0/1	0/0	0/0	0/0	0/0	0/0	0/0	0/0	0/0
C1	1120155	C	T	8388.33	0/1	0/0	0/0	0/0	0/0	0/0	0/0	0/0	0/0
C1	1120314	C	G	9644.33	0/1	0/0	0/0	0/0	0/0	0/0	0/0	0/0	0/0
C1	1121079	G	A	8731.33	0/1	0/0	0/0	0/0	0/0	0/0	0/0	0/0	0/0
C1	1121497	G	T	8881.33	0/1	0/0	0/0	0/0	0/0	0/0	0/0	0/0	0/0
C1	1121552	C	T	10398.3	0/1	0/0	0/0	0/0	0/0	0/0	0/0	0/0	0/0
C1	1121867	G	A	9245.33	0/1	0/0	0/0	0/0	0/0	0/0	0/0	0/0	0/0
C1	1121869	G	A	9245.33	0/1	0/0	0/0	0/0	0/0	0/0	0/0	0/0	0/0
C1	1122282	G	A	10710.3	0/1	0/0	0/0	0/0	0/0	0/0	0/0	0/0	0/0
C1	1122343	G	T	8060.32	0/1	0/0	0/0	0/0	0/0	0/0	0/0	0/0	0/0
C1	1122757	T	C	9041.33	0/1	0/0	0/0	0/0	0/0	0/0	0/0	0/0	0/0
C1	1123990	T	G	8419.33	0/1	0/0	0/0	0/0	0/0	0/0	0/0	0/0	0/0
C1	1124510	A	G	10419.3	0/1	0/0	0/0	0/0	0/0	0/0	0/0	0/0	0/0
C1	1124511	G	C	10419.3	0/1	0/0	0/0	0/0	0/0	0/0	0/0	0/0	0/0
C1	1124760	A	G	9202.33	0/1	0/0	0/0	0/0	0/0	0/0	0/0	0/0	0/0
C1	1125016	C	T	8819.33	0/1	0/0	0/0	0/0	0/0	0/0	0/0	0/0	0/0
C1	1125686	G	T	9098.33	0/1	0/0	0/0	0/0	0/0	0/0	0/0	0/0	0/0
C1	1125877	G	A	8471.33	0/1	0/0	0/0	0/0	0/0	0/0	0/0	0/0	0/0
C1	1126125	A	T	9294.34	0/1	0/0	0/0	0/0	0/0	0/0	0/0	0/0	0/0
C1	1126242	C	T	8473.33	0/1	0/0	0/0	0/0	0/0	0/0	0/0	0/0	0/0
C1	1126301	C	G	8376.33	0/1	0/0	0/0	0/0	0/0	0/0	0/0	0/0	0/0
C1	1127423	A	G	8794.33	0/1	0/0	0/0	0/0	0/0	0/0	0/0	0/0	0/0
C1	1127426	T	C	9061.33	0/1	0/0	0/0	0/0	0/0	0/0	0/0	0/0	0/0
C1	1127428	A	T	9241.33	0/1	0/0	0/0	0/0	0/0	0/0	0/0	0/0	0/0
C1	1127434	G	A	9646.33	0/1	0/0	0/0	0/0	0/0	0/0	0/0	0/0	0/0
C1	1127437	A	G	9871.33	0/1	0/0	0/0	0/0	0/0	0/0	0/0	0/0	0/0
C1	1127458	A	C	10309.3	0/1	0/0	0/0	0/0	0/0	0/0	0/0	0/0	0/0
C1	1127462	T	C	10084.3	0/1	0/0	0/0	0/0	0/0	0/0	0/0	0/0	0/0
C1	1127473	G	T	9998.33	0/1	0/0	0/0	0/0	0/0	0/0	0/0	0/0	0/0
C1	1127567	C	T	9826.37	0/1	0/0	0/0	0/0	0/0	0/0	0/0	0/0	0/0
C1	1127570	A	C	9866.42	0/1	0/0	0/0	0/0	0/0	0/0	0/0	0/0	0/0
C1	1127976	T	C	8039.33	0/1	0/0	0/0	0/0	0/0	0/0	0/0	0/0	0/0
C1	1128273	G	A	8277.33	0/1	0/0	0/0	0/0	0/0	0/0	0/0	0/0	0/0
C1	1128879	T	G	8567.33	0/1	0/0	0/0	0/0	0/0	0/0	0/0	0/0	0/0
C1	1131177	G	A	11027.3	0/1	0/0	0/0	0/0	0/0	0/0	0/0	0/0	0/0
C1	1131198	C	A	11918.3	0/1	0/0	0/0	0/0	0/0	0/0	0/0	0/0	0/0
C1	1131205	G	C	11624.3	0/1	0/0	0/0	0/0	0/0	0/0	0/0	0/0	0/0
C1	1131232	A	T	10687.3	0/1	0/0	0/0	0/0	0/0	0/0	0/0	0/0	0/0
C1	1131280	G	A	8424.33	0/1	0/0	0/0	0/0	0/0	0/0	0/0	0/0	0/0
C1	1132159	G	C	12257.3	0/1	0/0	0/0	0/0	0/0	0/0	0/0	0/0	0/0
C1	1132167	T	G	11558.3	0/1	0/0	0/0	0/0	0/0	0/0	0/0	0/0	0/0
C1	1132222	G	C	10496.3	0/1	0/0	0/0	0/0	0/0	0/0	0/0	0/0	0/0
C1	1132225	G	A	10597.3	0/1	0/0	0/0	0/0	0/0	0/0	0/0	0/0	0/0
C1	1132706	C	T	9167.5	0/1	0/0	0/0	0/0	0/0	0/0	0/0	0/0	0/0
C1	1132721	T	C	9200.37	0/1	0/0	0/0	0/0	0/0	0/0	0/0	0/0	0/0
C1	1132844	G	A	8741.63	0/1	0/0	0/0	0/0	0/0	0/0	0/0	0/0	0/0
C1	1132878	T	G	8644.33	0/1	0/0	0/0	0/0	0/0	0/0	0/0	0/0	0/0
C1	1132978	T	G	8637.33	0/1	0/0	0/0	0/0	0/0	0/0	0/0	0/0	0/0
C1	1133054	G	A	11246.3	0/1	0/0	0/0	0/0	0/0	0/0	0/0	0/0	0/0
C1	1133058	T	C	11447.3	0/1	0/0	0/0	0/0	0/0	0/0	0/0	0/0	0/0
C1	1133087	T	C	9357.33	0/1	0/0	0/0	0/0	0/0	0/0	0/0	0/0	0/0
C1	1133345	G	A	9423.33	0/1	0/0	0/0	0/0	0/0	0/0	0/0	0/0	0/0
C1	1133522	G	A	9158.33	0/1	0/0	0/0	0/0	0/0	0/0	0/0	0/0	0/0
C1	1133525	G	A	9295.33	0/1	0/0	0/0	0/0	0/0	0/0	0/0	0/0	0/0
C1	1133529	T	C	9202.33	0/1	0/0	0/0	0/0	0/0	0/0	0/0	0/0	0/0
C1	1133531	A	T	9150.33	0/1	0/0	0/0	0/0	0/0	0/0	0/0	0/0	0/0
C1	1133540	T	C	9139.33	0/1	0/0	0/0	0/0	0/0	0/0	0/0	0/0	0/0
C1	1133596	G	T	8228.32	0/1	0/0	0/0	0/0	0/0	0/0	0/0	0/0	0/0
C1	1133602	A	C	8160.32	0/1	0/0	0/0	0/0	0/0	0/0	0/0	0/0	0/0
C1	1133678	A	C	8163.32	0/1	0/0	0/0	0/0	0/0	0/0	0/0	0/0	0/0
C1	1133681	A	G	8027.32	0/1	0/0	0/0	0/0	0/0	0/0	0/0	0/0	0/0
C1	1133754	C	A	8041.33	0/1	0/0	0/0	0/0	0/0	0/0	0/0	0/0	0/0
C1	1133783	A	G	8368.33	0/1	0/0	0/0	0/0	0/0	0/0	0/0	0/0	0/0
C1	1133786	G	A	8236.33	0/1	0/0	0/0	0/0	0/0	0/0	0/0	0/0	0/0
C1	1133807	A	G	8557.33	0/1	0/0	0/0	0/0	0/0	0/0	0/0	0/0	0/0
C1	1133822	G	C	8334.33	0/1	0/0	0/0	0/0	0/0	0/0	0/0	0/0	0/0
C1	1133831	G	C	8193.33	0/1	0/0	0/0	0/0	0/0	0/0	0/0	0/0	0/0
C1	1133856	T	C	8147.33	0/1	0/0	0/0	0/0	0/0	0/0	0/0	0/0	0/0
C1	1133950	T	C	8520.33	0/1	0/0	0/0	0/0	0/0	0/0	0/0	0/0	0/0
C1	1133957	G	A	8889.33	0/1	0/0	0/0	0/0	0/0	0/0	0/0	0/0	0/0
C1	1133963	A	G	8913.33	0/1	0/0	0/0	0/0	0/0	0/0	0/0	0/0	0/0
C1	1133990	A	G	9523.33	0/1	0/0	0/0	0/0	0/0	0/0	0/0	0/0	0/0
C1	1134014	T	C	10121.3	0/1	0/0	0/0	0/0	0/0	0/0	0/0	0/0	0/0
C1	1134020	A	G	9897.33	0/1	0/0	0/0	0/0	0/0	0/0	0/0	0/0	0/0
C1	1134059	T	G	8458.33	0/1	0/0	0/0	0/0	0/0	0/0	0/0	0/0	0/0
C1	1134132	C	T	10293.3	0/1	0/0	0/0	0/0	0/0	0/0	0/0	0/0	0/0
C1	1134138	T	C	10384.3	0/1	0/0	0/0	0/0	0/0	0/0	0/0	0/0	0/0
C1	1134143	G	C	10359.3	0/1	0/0	0/0	0/0	0/0	0/0	0/0	0/0	0/0
C1	1134204	C	T	8389.33	0/1	0/0	0/0	0/0	0/0	0/0	0/0	0/0	0/0
C1	1134317	C	T	9693.33	0/1	0/0	0/0	0/0	0/0	0/0	0/0	0/0	0/0
C1	1134323	A	C	9552.33	0/1	0/0	0/0	0/0	0/0	0/0	0/0	0/0	0/0
C1	1134405	A	G	9531.36	0/1	0/0	0/0	0/0	0/0	0/0	0/0	0/0	0/0
C1	1134406	A	T	9531.33	0/1	0/0	0/0	0/0	0/0	0/0	0/0	0/0	0/0
C1	1134422	A	C	8515.33	0/1	0/0	0/0	0/0	0/0	0/0	0/0	0/0	0/0
C1	1134436	T	A	8129.4	0/1	0/0	0/0	0/0	0/0	0/0	0/0	0/0	0/0
C1	1134765	A	T	8010.33	0/1	0/0	0/0	0/0	0/0	0/0	0/0	0/0	0/0
C1	1134846	C	G	8331.35	0/1	0/0	0/0	0/0	0/0	0/0	0/0	0/0	0/0
C1	1134874	A	G	9846.33	0/1	0/0	0/0	0/0	0/0	0/0	0/0	0/0	0/0
C1	1134902	T	G	8079.33	0/1	0/0	0/0	0/0	0/0	0/0	0/0	0/0	0/0
C1	1135723	A	T	9300.33	0/1	0/0	0/0	0/0	0/0	0/0	0/0	0/0	0/0
C1	1135770	G	A	8366.26	0/1	0/0	0/0	0/0	0/0	0/0	0/0	0/0	0/0
C1	1135783	G	A	8164.26	0/1	0/0	0/0	0/0	0/0	0/0	0/0	0/0	0/0
C1	1136631	A	T	9070.32	0/1	0/0	0/0	0/0	0/0	0/0	0/0	0/0	0/0
C1	1136636	G	A	8953.32	0/1	0/0	0/0	0/0	0/0	0/0	0/0	0/0	0/0
C1	1136667	C	A	8845.32	0/1	0/0	0/0	0/0	0/0	0/0	0/0	0/0	0/0
C1	1136995	C	T	8756.33	0/1	0/0	0/0	0/0	0/0	0/0	0/0	0/0	0/0
C1	1137036	A	G	8609.33	0/1	0/0	0/0	0/0	0/0	0/0	0/0	0/0	0/0
C1	1137165	G	T	8585.33	0/1	0/0	0/0	0/0	0/0	0/0	0/0	0/0	0/0
C1	1137365	C	T	8208.33	0/1	0/0	0/0	0/0	0/0	0/0	0/0	0/0	0/0
C1	1137413	C	T	9902.33	0/1	0/0	0/0	0/0	0/0	0/0	0/0	0/0	0/0
C1	1137460	T	C	10729.3	0/1	0/0	0/0	0/0	0/0	0/0	0/0	0/0	0/0
C1	1137462	T	C	10729.3	0/1	0/0	0/0	0/0	0/0	0/0	0/0	0/0	0/0
C1	1137549	C	A	8463.33	0/1	0/0	0/0	0/0	0/0	0/0	0/0	0/0	0/0
C1	1137631	G	A	8064.33	0/1	0/0	0/0	0/0	0/0	0/0	0/0	0/0	0/0
C1	1137643	A	G	9301.33	0/1	0/0	0/0	0/0	0/0	0/0	0/0	0/0	0/0
C1	1137645	G	A	9301.33	0/1	0/0	0/0	0/0	0/0	0/0	0/0	0/0	0/0
C1	1137661	T	C	8850.33	0/1	0/0	0/0	0/0	0/0	0/0	0/0	0/0	0/0
C1	1137666	A	G	8699.33	0/1	0/0	0/0	0/0	0/0	0/0	0/0	0/0	0/0
C1	1137747	A	G	8843.33	0/1	0/0	0/0	0/0	0/0	0/0	0/0	0/0	0/0
C1	1137756	G	A	8869.33	0/1	0/0	0/0	0/0	0/0	0/0	0/0	0/0	0/0
C1	1138345	A	G	8198.33	0/1	0/0	0/0	0/0	0/0	0/0	0/0	0/0	0/0
C1	1138365	G	T	8604.33	0/1	0/0	0/0	0/0	0/0	0/0	0/0	0/0	0/0
C1	1138373	C	A	8348.33	0/1	0/0	0/0	0/0	0/0	0/0	0/0	0/0	0/0
C1	1138619	C	T	9783.33	0/1	0/0	0/0	0/0	0/0	0/0	0/0	0/0	0/0
C1	1138788	T	A	12215.3	0/1	0/0	0/0	0/0	0/0	0/0	0/0	0/0	0/0
C1	1138790	C	A	12215.3	0/1	0/0	0/0	0/0	0/0	0/0	0/0	0/0	0/0
C1	1138808	G	A	12778.3	0/1	0/0	0/0	0/0	0/0	0/0	0/0	0/0	0/0
C1	1138814	A	G	12787.3	0/1	0/0	0/0	0/0	0/0	0/0	0/0	0/0	0/0
C1	1139062	A	G	8813.33	0/1	0/0	0/0	0/0	0/0	0/0	0/0	0/0	0/0
C1	1139127	G	A	8660.33	0/1	0/0	0/0	0/0	0/0	0/0	0/0	0/0	0/0
C1	1139163	G	C	8355.33	0/1	0/0	0/0	0/0	0/0	0/0	0/0	0/0	0/0
C1	1139410	A	G	9423.33	0/1	0/0	0/0	0/0	0/0	0/0	0/0	0/0	0/0
C1	1139839	T	G	8936.3	0/1	0/0	0/0	0/0	0/0	0/0	0/0	0/0	0/0
C1	1140253	C	T	8729.33	0/1	0/0	0/0	0/0	0/0	0/0	0/0	0/0	0/0
C1	1140380	C	A	8691.29	0/1	0/0	0/0	0/0	0/0	0/0	0/0	0/0	0/0
C1	1140689	T	C	8021.32	0/1	0/0	0/0	0/0	0/0	0/0	0/0	0/0	0/0
C1	1141740	T	G	9066.33	0/1	0/0	0/0	0/0	0/0	0/0	0/0	0/0	0/0
C1	1141755	A	G	9402.33	0/1	0/0	0/0	0/0	0/0	0/0	0/0	0/0	0/0
C1	1142458	G	A	8423.33	0/1	0/0	0/0	0/0	0/0	0/0	0/0	0/0	0/0
C1	1142484	A	G	8151.33	0/1	0/0	0/0	0/0	0/0	0/0	0/0	0/0	0/0
C1	1142637	C	A	8070.33	0/1	0/0	0/0	0/0	0/0	0/0	0/0	0/0	0/0
C1	1142695	A	T	8441.33	0/1	0/0	0/0	0/0	0/0	0/0	0/0	0/0	0/0
C1	1142749	C	T	8366.33	0/1	0/0	0/0	0/0	0/0	0/0	0/0	0/0	0/0
C1	1144893	G	T	8698.31	0/1	0/0	0/0	0/0	0/0	0/0	0/0	0/0	0/0
C1	1144904	A	G	9196.32	0/1	0/0	0/0	0/0	0/0	0/0	0/0	0/0	0/0
C1	1145131	G	A	8949.33	0/1	0/0	0/0	0/0	0/0	0/0	0/0	0/0	0/0
C1	1145152	T	C	8820.33	0/1	0/0	0/0	0/0	0/0	0/0	0/0	0/0	0/0
C1	1145265	A	G	8902.33	0/1	0/0	0/0	0/0	0/0	0/0	0/0	0/0	0/0
C1	1145283	A	G	9470.33	0/1	0/0	0/0	0/0	0/0	0/0	0/0	0/0	0/0
C1	1145328	T	C	10439.3	0/1	0/0	0/0	0/0	0/0	0/0	0/0	0/0	0/0
C1	1145337	G	A	10422.3	0/1	0/0	0/0	0/0	0/0	0/0	0/0	0/0	0/0
C1	1145339	T	C	10405.3	0/1	0/0	0/0	0/0	0/0	0/0	0/0	0/0	0/0
C1	1145364	G	A	10398.3	0/1	0/0	0/0	0/0	0/0	0/0	0/0	0/0	0/0
C1	1145438	G	C	10176.3	0/1	0/0	0/0	0/0	0/0	0/0	0/0	0/0	0/0
C1	1145620	G	T	8923.33	0/1	0/0	0/0	0/0	0/0	0/0	0/0	0/0	0/0
C1	1145699	G	A	9787.33	0/1	0/0	0/0	0/0	0/0	0/0	0/0	0/0	0/0
C1	1145708	A	G	10349.3	0/1	0/0	0/0	0/0	0/0	0/0	0/0	0/0	0/0
C1	1145710	C	T	10038.3	0/1	0/0	0/0	0/0	0/0	0/0	0/0	0/0	0/0
C1	1145722	G	A	8449.33	0/1	0/0	0/0	0/0	0/0	0/0	0/0	0/0	0/0
C1	1145746	A	G	8596.33	0/1	0/0	0/0	0/0	0/0	0/0	0/0	0/0	0/0
C1	1145797	C	T	8130.33	0/1	0/0	0/0	0/0	0/0	0/0	0/0	0/0	0/0
C1	1145856	T	C	8584.33	0/1	0/0	0/0	0/0	0/0	0/0	0/0	0/0	0/0
C1	1145873	C	A	9998.33	0/1	0/0	0/0	0/0	0/0	0/0	0/0	0/0	0/0
C1	1145884	G	C	10504.3	0/1	0/0	0/0	0/0	0/0	0/0	0/0	0/0	0/0
C1	1145887	C	G	10408.3	0/1	0/0	0/0	0/0	0/0	0/0	0/0	0/0	0/0
C1	1145906	G	A	11043.3	0/1	0/0	0/0	0/0	0/0	0/0	0/0	0/0	0/0
C1	1145914	G	T	11302.3	0/1	0/0	0/0	0/0	0/0	0/0	0/0	0/0	0/0
C1	1146024	T	C	12165.3	0/1	0/0	0/0	0/0	0/0	0/0	0/0	0/0	0/0
C1	1146025	T	A	12165.3	0/1	0/0	0/0	0/0	0/0	0/0	0/0	0/0	0/0
C1	1146055	G	A	8822.33	0/1	0/0	0/0	0/0	0/0	0/0	0/0	0/0	0/0
C1	1146107	C	A	8652.33	0/1	0/0	0/0	0/0	0/0	0/0	0/0	0/0	0/0
C1	1146191	G	A	10675.3	0/1	0/0	0/0	0/0	0/0	0/0	0/0	0/0	0/0
C1	1146196	G	C	10650.3	0/1	0/0	0/0	0/0	0/0	0/0	0/0	0/0	0/0
C1	1146245	T	A	10820.3	0/1	0/0	0/0	0/0	0/0	0/0	0/0	0/0	0/0
C1	1146254	A	T	10962.3	0/1	0/0	0/0	0/0	0/0	0/0	0/0	0/0	0/0
C1	1146278	T	A	10166.3	0/1	0/0	0/0	0/0	0/0	0/0	0/0	0/0	0/0
C1	1146318	C	T	10054.3	0/1	0/0	0/0	0/0	0/0	0/0	0/0	0/0	0/0
C1	1146357	T	C	8025.33	0/1	0/0	0/0	0/0	0/0	0/0	0/0	0/0	0/0
C1	1146699	G	A	9142.32	0/1	0/0	0/0	0/0	0/0	0/0	0/0	0/0	0/0
C1	1146704	G	A	9128.22	0/1	0/0	0/0	0/0	0/0	0/0	0/0	0/0	0/0
C1	1148799	T	A	8329.33	0/1	0/0	0/0	0/0	0/0	0/0	0/0	0/0	0/0
C1	1148905	A	G	9310.33	0/1	0/0	0/0	0/0	0/0	0/0	0/0	0/0	0/0
C1	1149090	A	T	9027.33	0/1	0/0	0/0	0/0	0/0	0/0	0/0	0/0	0/0
C1	1153762	C	A	8777.33	0/1	0/0	0/0	0/0	0/0	0/0	0/0	0/0	0/0
C1	1153971	C	T	9212.35	0/1	0/0	0/0	0/0	0/0	0/0	0/0	0/0	0/0
C1	1154043	C	T	8607.33	0/1	0/0	0/0	0/0	0/0	0/0	0/0	0/0	0/0
C1	1154353	T	C	10389.3	0/1	0/0	0/0	0/0	0/0	0/0	0/0	0/0	0/0
C1	1154366	C	T	10012.3	0/1	0/0	0/0	0/0	0/0	0/0	0/0	0/0	0/0
C1	1154450	T	A	8961.33	0/1	0/0	0/0	0/0	0/0	0/0	0/0	0/0	0/0
C1	1154727	C	T	9162.33	0/1	0/0	0/0	0/0	0/0	0/0	0/0	0/0	0/0
C1	1154843	C	G	8613.33	0/1	0/0	0/0	0/0	0/0	0/0	0/0	0/0	0/0
C1	1155148	G	A	8865.34	0/1	0/0	0/0	0/0	0/0	0/0	0/0	0/0	0/0
C1	1155247	A	G	8521.33	0/1	0/0	0/0	0/0	0/0	0/0	0/0	0/0	0/0
C1	1155380	A	G	8206.33	0/1	0/0	0/0	0/0	0/0	0/0	0/0	0/0	0/0
C1	1155642	G	T	8298.33	0/1	0/0	0/0	0/0	0/0	0/0	0/0	0/0	0/0
C1	1158839	T	C	9105.34	0/1	0/0	0/0	0/0	0/0	0/0	0/0	0/0	0/0
C1	1158849	G	T	9529.34	0/1	0/0	0/0	0/0	0/0	0/0	0/0	0/0	0/0
C1	1158853	C	T	9490.33	0/1	0/0	0/0	0/0	0/0	0/0	0/0	0/0	0/0
C1	1158887	A	C	10263.3	0/1	0/0	0/0	0/0	0/0	0/0	0/0	0/0	0/0
C1	1159090	C	A	9642.33	0/1	0/0	0/0	0/0	0/0	0/0	0/0	0/0	0/0
C1	1159640	G	C	8740.33	0/1	0/0	0/0	0/0	0/0	0/0	0/0	0/0	0/0
C1	1160643	C	G	8119.33	0/1	0/0	0/0	0/0	0/0	0/0	0/0	0/0	0/0
C1	1160844	G	A	11105.3	0/1	0/0	0/0	0/0	0/0	0/0	0/0	0/0	0/0
C1	1161764	T	A	10362.3	0/1	0/0	0/0	0/0	0/0	0/0	0/0	0/0	0/0
C1	1162103	C	G	8324.33	0/1	0/0	0/0	0/0	0/0	0/0	0/0	0/0	0/0
C1	1162166	T	C	8519.33	0/1	0/0	0/0	0/0	0/0	0/0	0/0	0/0	0/0
C1	1163127	T	C	8334.98	0/1	0/0	0/0	0/0	0/0	0/0	0/0	0/0	0/0
C1	1163129	T	C	8882.33	0/1	0/0	0/0	0/0	0/0	0/0	0/0	0/0	0/0
C1	1163138	A	T	8304.93	0/1	0/0	0/0	0/0	0/0	0/0	0/0	0/0	0/0
C1	1163201	A	G	8323.33	0/1	0/0	0/0	0/0	0/0	0/0	0/0	0/0	0/0
C1	1163202	G	C	8323.33	0/1	0/0	0/0	0/0	0/0	0/0	0/0	0/0	0/0
C1	1163669	A	G	8629.33	0/1	0/0	0/0	0/0	0/0	0/0	0/0	0/0	0/0
C1	1163731	A	G	9482.33	0/1	0/0	0/0	0/0	0/0	0/0	0/0	0/0	0/0
C1	1163864	A	C	8872.34	0/1	0/0	0/0	0/0	0/0	0/0	0/0	0/0	0/0
C1	1164644	C	G	8807.33	0/1	0/0	0/0	0/0	0/0	0/0	0/0	0/0	0/0
C1	1165151	T	A	8142.33	0/1	0/0	0/0	0/0	0/0	0/0	0/0	0/0	0/0
C1	1165276	G	C	8779.33	0/1	0/0	0/0	0/0	0/0	0/0	0/0	0/0	0/0
C1	1165303	C	A	8364.33	0/1	0/0	0/0	0/0	0/0	0/0	0/0	0/0	0/0
C1	1165526	A	G	8406.33	0/1	0/0	0/0	0/0	0/0	0/0	0/0	0/0	0/0
C1	1165842	C	G	8022.33	0/1	0/0	0/0	0/0	0/0	0/0	0/0	0/0	0/0
C1	1165895	C	G	8055.33	0/1	0/0	0/0	0/0	0/0	0/0	0/0	0/0	0/0
C1	1166609	A	C	8204.33	0/1	0/0	0/0	0/0	0/0	0/0	0/0	0/0	0/0
C1	1166707	G	A	8296.33	0/1	0/0	0/0	0/0	0/0	0/0	0/0	0/0	0/0
C1	1167124	G	T	8170.35	0/1	0/0	0/0	0/0	0/0	0/0	0/0	0/0	0/0
C1	1168139	G	A	8519.33	0/1	0/0	0/0	0/0	0/0	0/0	0/0	0/0	0/0
C1	1168172	A	T	8519.33	0/1	0/0	0/0	0/0	0/0	0/0	0/0	0/0	0/0
C1	1168200	C	A	8765.33	0/1	0/0	0/0	0/0	0/0	0/0	0/0	0/0	0/0
C1	1168938	A	T	8091.33	0/1	0/0	0/0	0/0	0/0	0/0	0/0	0/0	0/0
C1	1169703	G	T	8464.33	0/1	0/0	0/0	0/0	0/0	0/0	0/0	0/0	0/0
C1	1169743	T	G	8466.33	0/1	0/0	0/0	0/0	0/0	0/0	0/0	0/0	0/0
C1	1170277	A	T	8876.33	0/1	0/0	0/0	0/0	0/0	0/0	0/0	0/0	0/0
C1	1171444	G	A	8497.32	0/1	0/0	0/0	0/0	0/0	0/0	0/0	0/0	0/0
C1	1171471	G	A	8414.32	0/1	0/0	0/0	0/0	0/0	0/0	0/0	0/0	0/0
C1	1171576	A	G	8718.33	0/1	0/0	0/0	0/0	0/0	0/0	0/0	0/0	0/0
C1	1171608	G	A	10595.3	0/1	0/0	0/0	0/0	0/0	0/0	0/0	0/0	0/0
C1	1171613	G	C	10488.3	0/1	0/0	0/0	0/0	0/0	0/0	0/0	0/0	0/0
C1	1171614	C	A	10364.3	0/1	0/0	0/0	0/0	0/0	0/0	0/0	0/0	0/0
C1	1172837	C	T	9900.33	0/1	0/0	0/0	0/0	0/0	0/0	0/0	0/0	0/0
C1	1172859	C	A	10389.3	0/1	0/0	0/0	0/0	0/0	0/0	0/0	0/0	0/0
C1	1172874	T	A	10089.3	0/1	0/0	0/0	0/0	0/0	0/0	0/0	0/0	0/0
C1	1172875	A	T	10089.3	0/1	0/0	0/0	0/0	0/0	0/0	0/0	0/0	0/0
C1	1173291	G	A	8521.32	0/1	0/0	0/0	0/0	0/0	0/0	0/0	0/0	0/0
C1	1179131	C	T	8843.33	0/1	0/0	0/0	0/0	0/0	0/0	0/0	0/0	0/0
C1	1205312	A	G	9917.33	0/1	0/0	0/0	0/0	0/0	0/0	0/0	0/0	0/0
C1	1205371	A	T	12094.3	0/1	0/0	0/0	0/0	0/0	0/0	0/0	0/0	0/0
C1	1205767	T	C	10403.3	0/1	0/0	0/0	0/0	0/0	0/0	0/0	0/0	0/0
C1	1205773	G	T	10459.3	0/1	0/0	0/0	0/0	0/0	0/0	0/0	0/0	0/0
C1	1205793	C	T	9976.33	0/1	0/0	0/0	0/0	0/0	0/0	0/0	0/0	0/0
C1	1205794	A	T	10000.3	0/1	0/0	0/0	0/0	0/0	0/0	0/0	0/0	0/0
C1	1205799	A	T	9969.32	0/1	0/0	0/0	0/0	0/0	0/0	0/0	0/0	0/0
C1	1205820	C	T	10150.3	0/1	0/0	0/0	0/0	0/0	0/0	0/0	0/0	0/0
C1	1205866	G	A	8372.41	0/1	0/0	0/0	0/0	0/0	0/0	0/0	0/0	0/0
C1	1205895	A	G	8279.35	0/1	0/0	0/0	0/0	0/0	0/0	0/0	0/0	0/0
C1	1205945	C	A	8345.34	0/1	0/0	0/0	0/0	0/0	0/0	0/0	0/0	0/0
C1	1205980	T	A	8639.33	0/1	0/0	0/0	0/0	0/0	0/0	0/0	0/0	0/0
C1	1206241	T	C	8386.33	0/1	0/0	0/0	0/0	0/0	0/0	0/0	0/0	0/0
C1	1206248	A	T	8719.33	0/1	0/0	0/0	0/0	0/0	0/0	0/0	0/0	0/0
C1	1206256	T	A	8689.33	0/1	0/0	0/0	0/0	0/0	0/0	0/0	0/0	0/0
C1	1206295	G	A	8132.33	0/1	0/0	0/0	0/0	0/0	0/0	0/0	0/0	0/0
C1	1206322	G	A	9184.33	0/1	0/0	0/0	0/0	0/0	0/0	0/0	0/0	0/0
C1	1206325	A	C	9377.33	0/1	0/0	0/0	0/0	0/0	0/0	0/0	0/0	0/0
C1	1206331	T	C	8904.33	0/1	0/0	0/0	0/0	0/0	0/0	0/0	0/0	0/0
C1	1206419	A	G	9886.33	0/1	0/0	0/0	0/0	0/0	0/0	0/0	0/0	0/0
C1	1207040	G	A	9185.33	0/1	0/0	0/0	0/0	0/0	0/0	0/0	0/0	0/0
C1	1207112	A	G	8080.33	0/1	0/0	0/0	0/0	0/0	0/0	0/0	0/0	0/0
C1	1207453	G	C	10286.3	0/1	0/0	0/0	0/0	0/0	0/0	0/0	0/0	0/0
C1	1207454	C	A	10286.3	0/1	0/0	0/0	0/0	0/0	0/0	0/0	0/0	0/0
C1	1207510	G	C	9365.33	0/1	0/0	0/0	0/0	0/0	0/0	0/0	0/0	0/0
C1	1208089	T	C	9332.33	0/1	0/0	0/0	0/0	0/0	0/0	0/0	0/0	0/0
C1	1209475	G	T	9843.33	0/1	0/0	0/0	0/0	0/0	0/0	0/0	0/0	0/0
C1	1209481	A	G	9913.33	0/1	0/0	0/0	0/0	0/0	0/0	0/0	0/0	0/0
C1	1220372	T	C	8700.33	0/1	0/0	0/0	0/0	0/0	0/0	0/0	0/0	0/0
C1	1221436	T	C	8269.33	0/1	0/0	0/0	0/0	0/0	0/0	0/0	0/0	0/0
C1	1223667	T	C	8878.33	0/1	0/0	0/0	0/0	0/0	0/0	0/0	0/0	0/0
C1	1224814	T	A	8721.33	0/1	0/0	0/0	0/0	0/0	0/0	0/0	0/0	0/0
C1	1226011	G	A	8405.33	0/1	0/0	0/0	0/0	0/0	0/0	0/0	0/0	0/0
C1	1226205	A	G	8976.33	0/1	0/0	0/0	0/0	0/0	0/0	0/0	0/0	0/0
C1	1226684	G	A	8613.16	0/1	0/0	0/0	0/0	0/0	0/0	0/0	0/0	0/0
C1	1227764	A	T	8165.33	0/1	0/0	0/0	0/0	0/0	0/0	0/0	0/0	0/0
C1	1228121	A	G	8424.33	0/1	0/0	0/0	0/0	0/0	0/0	0/0	0/0	0/0
C1	1230311	T	C	10483.4	0/1	0/0	0/0	0/0	0/0	0/0	0/0	0/0	0/0
C1	1231292	A	T	8860.33	0/1	0/0	0/0	0/0	0/0	0/0	0/0	0/0	0/0
C1	1232077	G	A	9183.34	0/1	0/0	0/0	0/0	0/0	0/0	0/0	0/0	0/0
C1	1233563	A	G	9091.33	0/1	0/0	0/0	0/0	0/0	0/0	0/0	0/0	0/0
C1	1242460	G	A	9750.94	0/1	0/0	0/0	0/0	0/0	0/0	0/0	0/0	0/0
C1	1242871	G	A	9963.33	0/1	0/0	0/0	0/0	0/0	0/0	0/0	0/0	0/0
C1	1243101	G	A	11937.3	0/1	0/0	0/0	0/0	0/0	0/0	0/0	0/0	0/0
C1	1243117	C	T	9788.33	0/1	0/0	0/0	0/0	0/0	0/0	0/0	0/0	0/0
C1	1246898	G	C	8134.33	0/1	0/0	0/0	0/0	0/0	0/0	0/0	0/0	0/0
C1	1247025	T	A	8218.33	0/1	0/0	0/0	0/0	0/0	0/0	0/0	0/0	0/0
C1	1247414	T	A	9420.33	0/1	0/0	0/0	0/0	0/0	0/0	0/0	0/0	0/0
C1	1247933	A	G	8651.33	0/1	0/0	0/0	0/0	0/0	0/0	0/0	0/0	0/0
C1	1248944	T	A	8697.49	0/1	0/0	0/0	0/0	0/0	0/0	0/0	0/0	0/0
C1	1249354	A	G	8242.33	0/1	0/0	0/0	0/0	0/0	0/0	0/0	0/0	0/0
C1	1252222	G	T	8866.27	0/1	0/0	0/0	0/0	0/0	0/0	0/0	0/0	0/0
C1	1257724	G	T	8694.33	0/1	0/0	0/0	0/0	0/0	0/0	0/0	0/0	0/0
C1	1259119	C	A	9872.34	0/1	0/0	0/0	0/0	0/0	0/0	0/0	0/0	0/0
C1	1259218	G	C	11702.3	0/1	0/0	0/0	0/0	0/0	0/0	0/0	0/0	0/0
C1	1259252	G	C	10670.3	0/1	0/0	0/0	0/0	0/0	0/0	0/0	0/0	0/0
C1	1259273	G	A	10317.3	0/1	0/0	0/0	0/0	0/0	0/0	0/0	0/0	0/0
C1	1259330	C	T	9477.33	0/1	0/0	0/0	0/0	0/0	0/0	0/0	0/0	0/0
C1	1259459	G	C	10861.3	0/1	0/0	0/0	0/0	0/0	0/0	0/0	0/0	0/0
C1	1259463	A	C	10852.3	0/1	0/0	0/0	0/0	0/0	0/0	0/0	0/0	0/0
C1	1261204	C	T	9442.33	0/1	0/0	0/0	0/0	0/0	0/0	0/0	0/0	0/0
C1	1261205	T	A	9442.33	0/1	0/0	0/0	0/0	0/0	0/0	0/0	0/0	0/0
C1	1261207	T	G	9383.33	0/1	0/0	0/0	0/0	0/0	0/0	0/0	0/0	0/0
C1	1262136	A	G	8718.33	0/1	0/0	0/0	0/0	0/0	0/0	0/0	0/0	0/0
C1	1262433	G	A	10311.3	0/1	0/0	0/0	0/0	0/0	0/0	0/0	0/0	0/0
C1	1264429	A	G	9781.93	0/1	0/0	0/0	0/0	0/0	0/0	0/0	0/0	0/0
C1	1266660	A	T	8667.33	0/1	0/0	0/0	0/0	0/0	0/0	0/0	0/0	0/0
C1	1266672	C	T	8671.33	0/1	0/0	0/0	0/0	0/0	0/0	0/0	0/0	0/0
C1	1266951	A	G	9034.33	0/1	0/0	0/0	0/0	0/0	0/0	0/0	0/0	0/0
C1	1267092	A	G	9693.33	0/1	0/0	0/0	0/0	0/0	0/0	0/0	0/0	0/0
C1	1267112	C	A	8105.33	0/1	0/0	0/0	0/0	0/0	0/0	0/0	0/0	0/0
C1	1267257	T	G	9795.33	0/1	0/0	0/0	0/0	0/0	0/0	0/0	0/0	0/0
C1	1267260	T	C	9863.35	0/1	0/0	0/0	0/0	0/0	0/0	0/0	0/0	0/0
C1	1269022	C	T	8822.33	0/1	0/0	0/0	0/0	0/0	0/0	0/0	0/0	0/0
C1	1269378	G	A	9531.33	0/1	0/0	0/0	0/0	0/0	0/0	0/0	0/0	0/0
C1	1269409	G	T	9595.33	0/1	0/0	0/0	0/0	0/0	0/0	0/0	0/0	0/0
C1	1269417	T	A	9090.32	0/1	0/0	0/0	0/0	0/0	0/0	0/0	0/0	0/0
C1	1338449	T	C	9109.33	0/1	0/0	0/0	0/0	0/0	0/0	0/0	0/0	0/0
C1	1338665	T	A	10013.3	0/1	0/0	0/0	0/0	0/0	0/0	0/0	0/0	0/0
C1	1339054	G	A	10461.3	0/1	0/0	0/0	0/0	0/0	0/0	0/0	0/0	0/0
C1	1339069	G	A	10962.3	0/1	0/0	0/0	0/0	0/0	0/0	0/0	0/0	0/0
C1	1339084	G	A	10570.3	0/1	0/0	0/0	0/0	0/0	0/0	0/0	0/0	0/0
C1	1339376	A	T	10724.3	0/1	0/0	0/0	0/0	0/0	0/0	0/0	0/0	0/0
C1	1339387	A	G	10952.3	0/1	0/0	0/0	0/0	0/0	0/0	0/0	0/0	0/0
C1	1342832	G	A	8842.33	0/1	0/0	0/0	0/0	0/0	0/0	0/0	0/0	0/0
C1	1343215	A	G	8008.76	0/1	0/0	0/0	0/0	0/0	0/0	0/0	0/0	0/0
C1	1343698	A	C	8566.33	0/1	0/0	0/0	0/0	0/0	0/0	0/0	0/0	0/0
C1	1344419	G	A	8696.34	0/1	0/0	0/0	0/0	0/0	0/0	0/0	0/0	0/0
C1	1344438	A	G	8224.33	0/1	0/0	0/0	0/0	0/0	0/0	0/0	0/0	0/0
C1	1344486	T	C	8459.33	0/1	0/0	0/0	0/0	0/0	0/0	0/0	0/0	0/0
C1	1344613	G	A	9161.33	0/1	0/0	0/0	0/0	0/0	0/0	0/0	0/0	0/0
C1	1344952	G	C	8375.31	0/1	0/0	0/0	0/0	0/0	0/0	0/0	0/0	0/0
C1	1346517	G	A	8239.33	0/1	0/0	0/0	0/0	0/0	0/0	0/0	0/0	0/0
C1	1346957	G	A	9607.67	0/1	0/0	0/0	0/0	0/0	0/0	0/0	0/0	0/0
C1	1346968	C	G	9814.5	0/1	0/0	0/0	0/0	0/0	0/0	0/0	0/0	0/0
C1	1346992	C	T	9469.37	0/1	0/0	0/0	0/0	0/0	0/0	0/0	0/0	0/0
C1	1347016	A	C	8585.33	0/1	0/0	0/0	0/0	0/0	0/0	0/0	0/0	0/0
C1	1347204	G	A	9410.33	0/1	0/0	0/0	0/0	0/0	0/0	0/0	0/0	0/0
C1	1347577	A	G	8427.33	0/1	0/0	0/0	0/0	0/0	0/0	0/0	0/0	0/0
C1	1347601	T	A	8216.33	0/1	0/0	0/0	0/0	0/0	0/0	0/0	0/0	0/0
C1	1347729	T	C	10061.3	0/1	0/0	0/0	0/0	0/0	0/0	0/0	0/0	0/0
C1	1347959	C	T	8238.32	0/1	0/0	0/0	0/0	0/0	0/0	0/0	0/0	0/0
C1	1348477	A	T	8934.33	0/1	0/0	0/0	0/0	0/0	0/0	0/0	0/0	0/0
C1	1349517	T	C	8740.33	0/1	0/0	0/0	0/0	0/0	0/0	0/0	0/0	0/0
C1	1349532	C	T	8696.32	0/1	0/0	0/0	0/0	0/0	0/0	0/0	0/0	0/0
C1	1349556	A	G	8813.33	0/1	0/0	0/0	0/0	0/0	0/0	0/0	0/0	0/0
C1	1349596	G	T	11570.3	0/1	0/0	0/0	0/0	0/0	0/0	0/0	0/0	0/0
C1	1349598	G	A	11570.3	0/1	0/0	0/0	0/0	0/0	0/0	0/0	0/0	0/0
C1	1349697	T	C	8276.33	0/1	0/0	0/0	0/0	0/0	0/0	0/0	0/0	0/0
C1	1350346	A	G	8809.33	0/1	0/0	0/0	0/0	0/0	0/0	0/0	0/0	0/0
C1	1350917	T	A	9742.33	0/1	0/0	0/0	0/0	0/0	0/0	0/0	0/0	0/0
C1	1350959	C	T	11530.3	0/1	0/0	0/0	0/0	0/0	0/0	0/0	0/0	0/0
C1	1350962	A	C	11354.3	0/1	0/0	0/0	0/0	0/0	0/0	0/0	0/0	0/0
C1	1351013	C	T	8465.33	0/1	0/0	0/0	0/0	0/0	0/0	0/0	0/0	0/0
C1	1351073	A	G	8411.33	0/1	0/0	0/0	0/0	0/0	0/0	0/0	0/0	0/0
C1	1351908	C	A	8426.33	0/1	0/0	0/0	0/0	0/0	0/0	0/0	0/0	0/0
C1	1352017	C	G	8619.32	0/1	0/0	0/0	0/0	0/0	0/0	0/0	0/0	0/0
C1	1352589	T	C	10393.4	0/1	0/0	0/0	0/0	0/0	0/0	0/0	0/0	0/0
C1	1354510	T	C	10014.3	0/1	0/0	0/0	0/0	0/0	0/0	0/0	0/0	0/0
C1	1354513	G	A	9952.33	0/1	0/0	0/0	0/0	0/0	0/0	0/0	0/0	0/0
C1	1354704	A	G	9148.33	0/1	0/0	0/0	0/0	0/0	0/0	0/0	0/0	0/0
C1	1354727	A	G	9740.33	0/1	0/0	0/0	0/0	0/0	0/0	0/0	0/0	0/0
C1	1355255	T	G	8002.33	0/1	0/0	0/0	0/0	0/0	0/0	0/0	0/0	0/0
C1	1355519	A	G	9108.35	0/1	0/0	0/0	0/0	0/0	0/0	0/0	0/0	0/0
C1	1355523	A	C	9247.41	0/1	0/0	0/0	0/0	0/0	0/0	0/0	0/0	0/0
C1	1355531	G	T	9031.37	0/1	0/0	0/0	0/0	0/0	0/0	0/0	0/0	0/0
C1	1355548	T	C	8903.33	0/1	0/0	0/0	0/0	0/0	0/0	0/0	0/0	0/0
C1	1356038	T	C	8561.33	0/1	0/0	0/0	0/0	0/0	0/0	0/0	0/0	0/0
C1	1356231	T	C	8488.31	0/1	0/0	0/0	0/0	0/0	0/0	0/0	0/0	0/0
C1	1356302	T	C	11247.3	0/1	0/0	0/0	0/0	0/0	0/0	0/0	0/0	0/0
C1	1357688	T	G	8992.33	0/1	0/0	0/0	0/0	0/0	0/0	0/0	0/0	0/0
C1	1357784	T	C	9022.33	0/1	0/0	0/0	0/0	0/0	0/0	0/0	0/0	0/0
C1	1357820	A	G	9436.33	0/1	0/0	0/0	0/0	0/0	0/0	0/0	0/0	0/0
C1	1358391	T	G	8324.19	0/1	0/0	0/0	0/0	0/0	0/0	0/0	0/0	0/0
C1	1358395	G	A	8613.26	0/1	0/0	0/0	0/0	0/0	0/0	0/0	0/0	0/0
C1	1358402	T	C	8212.19	0/1	0/0	0/0	0/0	0/0	0/0	0/0	0/0	0/0
C1	1358404	A	C	8038.19	0/1	0/0	0/0	0/0	0/0	0/0	0/0	0/0	0/0
C1	1358425	A	G	8007.06	0/1	0/0	0/0	0/0	0/0	0/0	0/0	0/0	0/0
C1	1358452	T	G	8021.05	0/1	0/0	0/0	0/0	0/0	0/0	0/0	0/0	0/0
C1	1358646	T	G	11715.3	0/1	0/0	0/0	0/0	0/0	0/0	0/0	0/0	0/0
C1	1358842	C	A	9910.33	0/1	0/0	0/0	0/0	0/0	0/0	0/0	0/0	0/0
C1	1364986	T	C	8702.67	0/1	0/0	0/0	0/0	0/0	0/0	0/0	0/0	0/0
C1	1365027	A	T	9150.34	0/1	0/0	0/0	0/0	0/0	0/0	0/0	0/0	0/0
C1	1365118	G	A	9300.33	0/1	0/0	0/0	0/0	0/0	0/0	0/0	0/0	0/0
C1	1365205	A	G	8894.34	0/1	0/0	0/0	0/0	0/0	0/0	0/0	0/0	0/0
C1	1365278	A	C	11058.3	0/1	0/0	0/0	0/0	0/0	0/0	0/0	0/0	0/0
C1	1365279	T	C	11058.3	0/1	0/0	0/0	0/0	0/0	0/0	0/0	0/0	0/0
C1	1366027	T	A	8742.33	0/1	0/0	0/0	0/0	0/0	0/0	0/0	0/0	0/0
C1	1366149	G	A	9457.33	0/1	0/0	0/0	0/0	0/0	0/0	0/0	0/0	0/0
C1	1366167	A	T	9337.34	0/1	0/0	0/0	0/0	0/0	0/0	0/0	0/0	0/0
C1	1366195	T	A	9367.33	0/1	0/0	0/0	0/0	0/0	0/0	0/0	0/0	0/0
C1	1366260	G	C	9586.33	0/1	0/0	0/0	0/0	0/0	0/0	0/0	0/0	0/0
C1	1366301	T	G	9528.33	0/1	0/0	0/0	0/0	0/0	0/0	0/0	0/0	0/0
C1	1366406	A	G	9058.33	0/1	0/0	0/0	0/0	0/0	0/0	0/0	0/0	0/0
C1	1366420	A	G	9358.33	0/1	0/0	0/0	0/0	0/0	0/0	0/0	0/0	0/0
C1	1366444	T	A	9506.33	0/1	0/0	0/0	0/0	0/0	0/0	0/0	0/0	0/0
C1	1366489	T	C	9135.33	0/1	0/0	0/0	0/0	0/0	0/0	0/0	0/0	0/0
C1	1366534	A	G	11373.3	0/1	0/0	0/0	0/0	0/0	0/0	0/0	0/0	0/0
C1	1367162	C	T	11123.3	0/1	0/0	0/0	0/0	0/0	0/0	0/0	0/0	0/0
C1	1367176	T	A	10939.3	0/1	0/0	0/0	0/0	0/0	0/0	0/0	0/0	0/0
C1	1367218	T	A	9400.33	0/1	0/0	0/0	0/0	0/0	0/0	0/0	0/0	0/0
C1	1367219	G	T	9445.33	0/1	0/0	0/0	0/0	0/0	0/0	0/0	0/0	0/0
C1	1367248	C	A	8528.33	0/1	0/0	0/0	0/0	0/0	0/0	0/0	0/0	0/0
C1	1367255	T	A	8865.33	0/1	0/0	0/0	0/0	0/0	0/0	0/0	0/0	0/0
C1	1367257	G	C	8868.33	0/1	0/0	0/0	0/0	0/0	0/0	0/0	0/0	0/0
C1	1368479	T	C	8450.33	0/1	0/0	0/0	0/0	0/0	0/0	0/0	0/0	0/0
C1	1368480	T	G	8450.33	0/1	0/0	0/0	0/0	0/0	0/0	0/0	0/0	0/0
C1	1368484	G	T	8755.33	0/1	0/0	0/0	0/0	0/0	0/0	0/0	0/0	0/0
C1	1368485	T	A	8707.33	0/1	0/0	0/0	0/0	0/0	0/0	0/0	0/0	0/0
C1	1368494	A	G	8355.33	0/1	0/0	0/0	0/0	0/0	0/0	0/0	0/0	0/0
C1	1368662	A	T	8646.37	0/1	0/0	0/0	0/0	0/0	0/0	0/0	0/0	0/0
C1	1368671	T	C	8315.37	0/1	0/0	0/0	0/0	0/0	0/0	0/0	0/0	0/0
C1	1368708	G	T	8654.35	0/1	0/0	0/0	0/0	0/0	0/0	0/0	0/0	0/0
C1	1368773	A	C	8863.37	0/1	0/0	0/0	0/0	0/0	0/0	0/0	0/0	0/0
C1	1370179	A	T	8918.33	0/1	0/0	0/0	0/0	0/0	0/0	0/0	0/0	0/0
C1	1370269	C	T	8294.33	0/1	0/0	0/0	0/0	0/0	0/0	0/0	0/0	0/0
C1	1370312	T	C	8335.33	0/1	0/0	0/0	0/0	0/0	0/0	0/0	0/0	0/0
C1	1370335	A	G	8784.33	0/1	0/0	0/0	0/0	0/0	0/0	0/0	0/0	0/0
C1	1370401	T	A	8824.33	0/1	0/0	0/0	0/0	0/0	0/0	0/0	0/0	0/0
C1	1370419	T	C	8475.33	0/1	0/0	0/0	0/0	0/0	0/0	0/0	0/0	0/0
C1	1370569	G	A	8430.33	0/1	0/0	0/0	0/0	0/0	0/0	0/0	0/0	0/0
C1	1370863	G	T	8231.29	0/1	0/0	0/0	0/0	0/0	0/0	0/0	0/0	0/0
C1	1370896	T	C	9208.93	0/1	0/0	0/0	0/0	0/0	0/0	0/0	0/0	0/0
C1	1371294	T	G	9053.33	0/1	0/0	0/0	0/0	0/0	0/0	0/0	0/0	0/0
C1	1371303	G	A	9589.33	0/1	0/0	0/0	0/0	0/0	0/0	0/0	0/0	0/0
C1	1371336	G	A	9915.33	0/1	0/0	0/0	0/0	0/0	0/0	0/0	0/0	0/0
C1	1371368	C	T	8354.33	0/1	0/0	0/0	0/0	0/0	0/0	0/0	0/0	0/0
C1	1371454	C	A	8886.37	0/1	0/0	0/0	0/0	0/0	0/0	0/0	0/0	0/0
C1	1371628	A	G	8727.34	0/1	0/0	0/0	0/0	0/0	0/0	0/0	0/0	0/0
C1	1371697	A	G	10619.3	0/1	0/0	0/0	0/0	0/0	0/0	0/0	0/0	0/0
C1	1371706	T	C	10869.3	0/1	0/0	0/0	0/0	0/0	0/0	0/0	0/0	0/0
C1	1371707	C	A	10832.3	0/1	0/0	0/0	0/0	0/0	0/0	0/0	0/0	0/0
C1	1371710	C	A	10720.3	0/1	0/0	0/0	0/0	0/0	0/0	0/0	0/0	0/0
C1	1371712	A	C	10585.3	0/1	0/0	0/0	0/0	0/0	0/0	0/0	0/0	0/0
C1	1371772	G	C	8890.33	0/1	0/0	0/0	0/0	0/0	0/0	0/0	0/0	0/0
C1	1371811	T	C	10488.3	0/1	0/0	0/0	0/0	0/0	0/0	0/0	0/0	0/0
C1	1371820	T	C	10312.3	0/1	0/0	0/0	0/0	0/0	0/0	0/0	0/0	0/0
C1	1371886	C	T	9836.33	0/1	0/0	0/0	0/0	0/0	0/0	0/0	0/0	0/0
C1	1371898	A	T	8680.33	0/1	0/0	0/0	0/0	0/0	0/0	0/0	0/0	0/0
C1	1372317	C	T	9168.33	0/1	0/0	0/0	0/0	0/0	0/0	0/0	0/0	0/0
C1	1372429	A	G	10940.3	0/1	0/0	0/0	0/0	0/0	0/0	0/0	0/0	0/0
C1	1372434	G	A	11050.3	0/1	0/0	0/0	0/0	0/0	0/0	0/0	0/0	0/0
C1	1372631	A	G	10427.3	0/1	0/0	0/0	0/0	0/0	0/0	0/0	0/0	0/0
C1	1372676	G	C	8645.34	0/1	0/0	0/0	0/0	0/0	0/0	0/0	0/0	0/0
C1	1372716	A	G	11515.3	0/1	0/0	0/0	0/0	0/0	0/0	0/0	0/0	0/0
C1	1372877	G	A	8579.33	0/1	0/0	0/0	0/0	0/0	0/0	0/0	0/0	0/0
C1	1407415	A	C	10197	0/1	0/1	0/0	0/1	0/1	0/0	0/1	0/1	0/0
C1	1416819	T	A	9441.33	0/1	0/0	0/0	0/0	0/0	0/0	0/0	0/0	0/0
C1	1433394	T	C	9145.34	0/1	0/0	0/0	0/0	0/0	0/0	0/0	0/0	0/0
C1	1486790	C	T	8173.33	0/1	0/0	0/0	0/0	0/0	0/0	0/0	0/0	0/0
C1	1529833	A	T	8111.33	0/1	0/0	0/0	0/0	0/0	0/0	0/0	0/0	0/0
C1	1529872	A	C	8972.33	0/1	0/0	0/0	0/0	0/0	0/0	0/0	0/0	0/0
C1	1537391	T	A	10031.4	0/1	0/0	0/0	0/0	0/0	0/0	0/0	0/0	0/0
C1	1538898	A	C	8055.33	0/1	0/0	0/0	0/0	0/0	0/0	0/0	0/0	0/0
C1	1541798	G	T	8280.33	0/1	0/0	0/0	0/0	0/0	0/0	0/0	0/0	0/0
C1	1541932	A	G	9700.33	0/1	0/0	0/0	0/0	0/0	0/0	0/0	0/0	0/0
C1	1541940	G	C	9902.33	0/1	0/0	0/0	0/0	0/0	0/0	0/0	0/0	0/0
C1	1542350	A	G	8997.33	0/1	0/0	0/0	0/0	0/0	0/0	0/0	0/0	0/0
C1	1542395	T	G	8894.33	0/1	0/0	0/0	0/0	0/0	0/0	0/0	0/0	0/0
C1	1542410	T	C	9189.33	0/1	0/0	0/0	0/0	0/0	0/0	0/0	0/0	0/0
C1	1542442	T	C	9929.33	0/1	0/0	0/0	0/0	0/0	0/0	0/0	0/0	0/0
C1	1543608	T	C	8379.33	0/1	0/0	0/0	0/0	0/0	0/0	0/0	0/0	0/0
C1	1543654	G	A	8948.33	0/1	0/0	0/0	0/0	0/0	0/0	0/0	0/0	0/0
C1	1545183	A	C	9310.33	0/1	0/0	0/0	0/0	0/0	0/0	0/0	0/0	0/0
C1	1545185	C	T	9310.33	0/1	0/0	0/0	0/0	0/0	0/0	0/0	0/0	0/0
C1	1545435	C	T	8548.33	0/1	0/0	0/0	0/0	0/0	0/0	0/0	0/0	0/0
C1	1546308	T	C	8317.3	0/1	0/0	0/0	0/0	0/0	0/0	0/0	0/0	0/0
C1	1546396	G	T	8505.33	0/1	0/0	0/0	0/0	0/0	0/0	0/0	0/0	0/0
C1	1546428	T	A	8439.33	0/1	0/0	0/0	0/0	0/0	0/0	0/0	0/0	0/0
C1	1572923	A	T	8418.37	0/1	0/0	0/0	0/0	0/0	0/0	0/0	0/0	0/0
C1	1577627	C	G	9571.33	0/1	0/0	0/0	0/0	0/0	0/0	0/0	0/0	0/0
C1	1577905	C	T	8564.37	0/1	0/0	0/0	0/0	0/0	0/0	0/0	0/0	0/0
C1	1578991	G	A	9549.33	0/1	0/0	0/0	0/0	0/0	0/0	0/0	0/0	0/0
C1	1579632	T	C	8797.07	0/1	0/0	0/0	0/0	0/0	0/0	0/0	0/0	0/0
C1	1579639	C	T	8813.19	0/1	0/0	0/0	0/0	0/0	0/0	0/0	0/0	0/0
C1	1579640	T	A	8813.19	0/1	0/0	0/0	0/0	0/0	0/0	0/0	0/0	0/0
C1	1579803	C	T	10446.7	0/1	0/0	0/0	0/0	0/0	0/0	0/0	0/0	0/0
C1	1579806	A	C	10373.5	0/1	0/0	0/0	0/0	0/0	0/0	0/0	0/0	0/0
C1	1579935	G	A	10329.3	0/1	0/0	0/0	0/0	0/0	0/0	0/0	0/0	0/0
C1	1580968	T	A	10623.3	0/1	0/0	0/0	0/0	0/0	0/0	0/0	0/0	0/0
C1	1580997	A	T	10135.3	0/1	0/0	0/0	0/0	0/0	0/0	0/0	0/0	0/0
C1	1581029	G	A	8766.33	0/1	0/0	0/0	0/0	0/0	0/0	0/0	0/0	0/0
C1	1581054	T	C	8837.33	0/1	0/0	0/0	0/0	0/0	0/0	0/0	0/0	0/0
C1	1581168	G	T	8560.33	0/1	0/0	0/0	0/0	0/0	0/0	0/0	0/0	0/0
C1	1586427	C	T	9972.33	0/1	0/0	0/0	0/0	0/0	0/0	0/0	0/0	0/0
C1	1586454	G	A	8127.33	0/1	0/0	0/0	0/0	0/0	0/0	0/0	0/0	0/0
C1	1586481	G	C	9821.33	0/1	0/0	0/0	0/0	0/0	0/0	0/0	0/0	0/0
C1	1586484	G	A	9923.33	0/1	0/0	0/0	0/0	0/0	0/0	0/0	0/0	0/0
C1	1586487	G	C	9823.33	0/1	0/0	0/0	0/0	0/0	0/0	0/0	0/0	0/0
C1	1586490	A	C	9910.33	0/1	0/0	0/0	0/0	0/0	0/0	0/0	0/0	0/0
C1	1586493	C	T	9899.33	0/1	0/0	0/0	0/0	0/0	0/0	0/0	0/0	0/0
C1	1586496	G	A	9850.33	0/1	0/0	0/0	0/0	0/0	0/0	0/0	0/0	0/0
C1	1586505	G	A	9563.33	0/1	0/0	0/0	0/0	0/0	0/0	0/0	0/0	0/0
C1	1586628	C	T	9733.33	0/1	0/0	0/0	0/0	0/0	0/0	0/0	0/0	0/0
C1	1586631	C	A	9820.33	0/1	0/0	0/0	0/0	0/0	0/0	0/0	0/0	0/0
C1	1586638	G	A	9867.33	0/1	0/0	0/0	0/0	0/0	0/0	0/0	0/0	0/0
C1	1586639	C	A	9870.33	0/1	0/0	0/0	0/0	0/0	0/0	0/0	0/0	0/0
C1	1586693	C	T	10327.3	0/1	0/0	0/0	0/0	0/0	0/0	0/0	0/0	0/0
C1	1586696	C	G	10287.3	0/1	0/0	0/0	0/0	0/0	0/0	0/0	0/0	0/0
C1	1586838	T	C	10407.3	0/1	0/0	0/0	0/0	0/0	0/0	0/0	0/0	0/0
C1	1586844	G	T	10288.3	0/1	0/0	0/0	0/0	0/0	0/0	0/0	0/0	0/0
C1	1587309	T	C	8554.33	0/1	0/0	0/0	0/0	0/0	0/0	0/0	0/0	0/0
C1	1587724	G	T	8561.33	0/1	0/0	0/0	0/0	0/0	0/0	0/0	0/0	0/0
C1	1587755	C	T	9654.33	0/1	0/0	0/0	0/0	0/0	0/0	0/0	0/0	0/0
C1	1587765	T	C	9940.33	0/1	0/0	0/0	0/0	0/0	0/0	0/0	0/0	0/0
C1	1587781	A	G	9491.33	0/1	0/0	0/0	0/0	0/0	0/0	0/0	0/0	0/0
C1	1587810	G	A	9511.33	0/1	0/0	0/0	0/0	0/0	0/0	0/0	0/0	0/0
C1	1587879	T	C	8766.32	0/1	0/0	0/0	0/0	0/0	0/0	0/0	0/0	0/0
C1	1588514	A	C	8504.33	0/1	0/0	0/0	0/0	0/0	0/0	0/0	0/0	0/0
C1	1588534	G	A	10471.3	0/1	0/0	0/0	0/0	0/0	0/0	0/0	0/0	0/0
C1	1588539	T	C	10422.3	0/1	0/0	0/0	0/0	0/0	0/0	0/0	0/0	0/0
C1	1588581	C	T	8233.33	0/1	0/0	0/0	0/0	0/0	0/0	0/0	0/0	0/0
C1	1588649	T	G	8678.33	0/1	0/0	0/0	0/0	0/0	0/0	0/0	0/0	0/0
C1	1588772	C	G	8243.32	0/1	0/0	0/0	0/0	0/0	0/0	0/0	0/0	0/0
C1	1588823	T	A	9401.32	0/1	0/0	0/0	0/0	0/0	0/0	0/0	0/0	0/0
C1	1588831	T	C	9190.32	0/1	0/0	0/0	0/0	0/0	0/0	0/0	0/0	0/0
C1	1588833	A	G	9148.32	0/1	0/0	0/0	0/0	0/0	0/0	0/0	0/0	0/0
C1	1588850	G	T	8443.32	0/1	0/0	0/0	0/0	0/0	0/0	0/0	0/0	0/0
C1	1588853	G	A	8509.32	0/1	0/0	0/0	0/0	0/0	0/0	0/0	0/0	0/0
C1	1589074	T	A	9728.33	0/1	0/0	0/0	0/0	0/0	0/0	0/0	0/0	0/0
C1	1589079	A	T	10011.3	0/1	0/0	0/0	0/0	0/0	0/0	0/0	0/0	0/0
C1	1589081	T	A	10018.3	0/1	0/0	0/0	0/0	0/0	0/0	0/0	0/0	0/0
C1	1589083	A	G	9709.33	0/1	0/0	0/0	0/0	0/0	0/0	0/0	0/0	0/0
C1	1589085	A	G	9754.33	0/1	0/0	0/0	0/0	0/0	0/0	0/0	0/0	0/0
C1	1589092	C	T	9442.33	0/1	0/0	0/0	0/0	0/0	0/0	0/0	0/0	0/0
C1	1589096	C	T	10046.3	0/1	0/0	0/0	0/0	0/0	0/0	0/0	0/0	0/0
C1	1589098	C	G	9956.33	0/1	0/0	0/0	0/0	0/0	0/0	0/0	0/0	0/0
C1	1589168	G	A	10374.3	0/1	0/0	0/0	0/0	0/0	0/0	0/0	0/0	0/0
C1	1589186	A	T	9786.33	0/1	0/0	0/0	0/0	0/0	0/0	0/0	0/0	0/0
C1	1589508	T	C	10586.3	0/1	0/0	0/0	0/0	0/0	0/0	0/0	0/0	0/0
C1	1589522	G	A	10179.3	0/1	0/0	0/0	0/0	0/0	0/0	0/0	0/0	0/0
C1	1589691	G	T	8429.33	0/1	0/0	0/0	0/0	0/0	0/0	0/0	0/0	0/0
C1	1589692	A	G	8470.33	0/1	0/0	0/0	0/0	0/0	0/0	0/0	0/0	0/0
C1	1589697	G	A	8447.32	0/1	0/0	0/0	0/0	0/0	0/0	0/0	0/0	0/0
C1	1590163	G	T	10333.3	0/1	0/0	0/0	0/0	0/0	0/0	0/0	0/0	0/0
C1	1590164	G	T	10333.3	0/1	0/0	0/0	0/0	0/0	0/0	0/0	0/0	0/0
C1	1593809	G	C	9000.37	0/1	0/0	0/0	0/0	0/0	0/0	0/0	0/0	0/0
C1	1594944	G	T	8168.33	0/1	0/0	0/0	0/0	0/0	0/0	0/0	0/0	0/0
C1	1598559	C	A	8493.33	0/1	0/0	0/0	0/0	0/0	0/0	0/0	0/0	0/0
C1	1598746	T	C	9036.33	0/1	0/0	0/0	0/0	0/0	0/0	0/0	0/0	0/0
C1	1608315	T	A	8048.33	0/1	0/0	0/0	0/0	0/0	0/0	0/0	0/0	0/0
C1	1609102	A	G	8543.32	0/1	0/0	0/0	0/0	0/0	0/0	0/0	0/0	0/0
C1	1609112	C	T	8455.32	0/1	0/0	0/0	0/0	0/0	0/0	0/0	0/0	0/0
C1	1609288	C	T	8838.33	0/1	0/0	0/0	0/0	0/0	0/0	0/0	0/0	0/0
C1	1609320	C	T	8509.33	0/1	0/0	0/0	0/0	0/0	0/0	0/0	0/0	0/0
C1	1609324	A	G	8453.33	0/1	0/0	0/0	0/0	0/0	0/0	0/0	0/0	0/0
C1	1636963	C	T	8360.33	0/1	0/0	0/0	0/0	0/0	0/0	0/0	0/0	0/0
C1	1654502	C	G	8053.33	0/1	0/0	0/0	0/0	0/0	0/0	0/0	0/0	0/0
C1	1654788	C	A	8134.32	0/1	0/0	0/0	0/0	0/0	0/0	0/0	0/0	0/0
C1	1655249	C	T	10640.3	0/1	0/0	0/0	0/0	0/0	0/0	0/0	0/0	0/0
C1	1655250	G	A	10640.3	0/1	0/0	0/0	0/0	0/0	0/0	0/0	0/0	0/0
C1	1655464	T	C	8339.33	0/1	0/0	0/0	0/0	0/0	0/0	0/0	0/0	0/0
C1	1655610	G	A	10901.3	0/1	0/0	0/0	0/0	0/0	0/0	0/0	0/0	0/0
C1	1655613	T	C	10862.3	0/1	0/0	0/0	0/0	0/0	0/0	0/0	0/0	0/0
C1	1655628	G	A	8361.33	0/1	0/0	0/0	0/0	0/0	0/0	0/0	0/0	0/0
C1	1655651	A	T	10045.3	0/1	0/0	0/0	0/0	0/0	0/0	0/0	0/0	0/0
C1	1655658	T	G	9874.33	0/1	0/0	0/0	0/0	0/0	0/0	0/0	0/0	0/0
C1	1656189	G	A	9863.33	0/1	0/0	0/0	0/0	0/0	0/0	0/0	0/0	0/0
C1	1656210	C	T	10038.3	0/1	0/0	0/0	0/0	0/0	0/0	0/0	0/0	0/0
C1	1656844	T	G	9453.33	0/1	0/0	0/0	0/0	0/0	0/0	0/0	0/0	0/0
C1	1656846	A	G	9588.33	0/1	0/0	0/0	0/0	0/0	0/0	0/0	0/0	0/0
C1	1656850	A	T	9724.33	0/1	0/0	0/0	0/0	0/0	0/0	0/0	0/0	0/0
C1	1656851	T	G	9807.33	0/1	0/0	0/0	0/0	0/0	0/0	0/0	0/0	0/0
C1	1656855	G	A	9607.33	0/1	0/0	0/0	0/0	0/0	0/0	0/0	0/0	0/0
C1	1657100	A	G	8268.33	0/1	0/0	0/0	0/0	0/0	0/0	0/0	0/0	0/0
C1	1658565	T	C	8097.33	0/1	0/0	0/0	0/0	0/0	0/0	0/0	0/0	0/0
C1	1658770	A	T	11691.3	0/1	0/0	0/0	0/0	0/0	0/0	0/0	0/0	0/0
C1	1659277	G	T	8261.33	0/1	0/0	0/0	0/0	0/0	0/0	0/0	0/0	0/0
C1	1659852	A	G	10002.3	0/1	0/0	0/0	0/0	0/0	0/0	0/0	0/0	0/0
C1	1659855	T	C	10020.3	0/1	0/0	0/0	0/0	0/0	0/0	0/0	0/0	0/0
C1	1660542	C	T	8855.34	0/1	0/0	0/0	0/0	0/0	0/0	0/0	0/0	0/0
C1	1660654	G	A	9126.35	0/1	0/0	0/0	0/0	0/0	0/0	0/0	0/0	0/0
C1	1660739	C	T	9230.34	0/1	0/0	0/0	0/0	0/0	0/0	0/0	0/0	0/0
C1	1661564	G	A	10247.3	0/1	0/0	0/0	0/0	0/0	0/0	0/0	0/0	0/0
C1	1661919	T	C	8809.33	0/1	0/0	0/0	0/0	0/0	0/0	0/0	0/0	0/0
C1	1661937	T	A	9107.33	0/1	0/0	0/0	0/0	0/0	0/0	0/0	0/0	0/0
C1	1662028	A	T	10335.3	0/1	0/0	0/0	0/0	0/0	0/0	0/0	0/0	0/0
C1	1662619	G	A	10781.3	0/1	0/0	0/0	0/0	0/0	0/0	0/0	0/0	0/0
C1	1662701	G	A	10155.3	0/1	0/0	0/0	0/0	0/0	0/0	0/0	0/0	0/0
C1	1663357	T	C	8092.33	0/1	0/0	0/0	0/0	0/0	0/0	0/0	0/0	0/0
C1	1663731	C	T	8243.33	0/1	0/0	0/0	0/0	0/0	0/0	0/0	0/0	0/0
C1	1664270	G	A	9072.33	0/1	0/0	0/0	0/0	0/0	0/0	0/0	0/0	0/0
C1	1665307	G	T	8816.33	0/1	0/0	0/0	0/0	0/0	0/0	0/0	0/0	0/0
C1	1665556	G	C	8335.33	0/1	0/0	0/0	0/0	0/0	0/0	0/0	0/0	0/0
C1	1685775	C	T	8102.33	0/1	0/0	0/0	0/0	0/0	0/0	0/0	0/0	0/0
C1	1686431	C	T	8999.33	0/1	0/0	0/0	0/0	0/0	0/0	0/0	0/0	0/0
C1	1686535	G	C	9021.33	0/1	0/0	0/0	0/0	0/0	0/0	0/0	0/0	0/0
C1	1686544	G	T	8949.33	0/1	0/0	0/0	0/0	0/0	0/0	0/0	0/0	0/0
C1	1686547	T	G	8905.33	0/1	0/0	0/0	0/0	0/0	0/0	0/0	0/0	0/0
C1	1687006	T	C	8265.33	0/1	0/0	0/0	0/0	0/0	0/0	0/0	0/0	0/0
C1	1688358	T	C	10472.3	0/1	0/0	0/0	0/0	0/0	0/0	0/0	0/0	0/0
C1	1704332	T	A	8390.33	0/1	0/0	0/0	0/0	0/0	0/0	0/0	0/0	0/0
C1	1704372	A	G	9668.33	0/1	0/0	0/0	0/0	0/0	0/0	0/0	0/0	0/0
C1	1704529	C	A	9124.33	0/1	0/0	0/0	0/0	0/0	0/0	0/0	0/0	0/0
C1	1704610	T	C	10486.3	0/1	0/0	0/0	0/0	0/0	0/0	0/0	0/0	0/0
C1	1704619	T	C	10564.3	0/1	0/0	0/0	0/0	0/0	0/0	0/0	0/0	0/0
C1	1704688	T	C	8426.33	0/1	0/0	0/0	0/0	0/0	0/0	0/0	0/0	0/0
C1	1704777	C	T	9001.42	0/1	0/0	0/0	0/0	0/0	0/0	0/0	0/0	0/0
C1	1704790	T	A	8432.42	0/1	0/0	0/0	0/0	0/0	0/0	0/0	0/0	0/0
C1	1762431	A	C	8351.37	0/1	0/0	0/0	0/0	0/0	0/0	0/0	0/0	0/0
C1	1776629	G	A	9487.32	0/1	0/0	0/0	0/0	0/0	0/0	0/0	0/0	0/0
C1	1787446	G	T	8003.33	0/1	0/0	0/0	0/0	0/0	0/0	0/0	0/0	0/0
C1	1804949	C	T	8864.33	0/1	0/0	0/0	0/0	0/0	0/0	0/0	0/0	0/0
C1	1804966	A	G	8003.33	0/1	0/0	0/0	0/0	0/0	0/0	0/0	0/0	0/0
C1	1805004	C	G	8218.32	0/1	0/0	0/0	0/0	0/0	0/0	0/0	0/0	0/0
C1	1805166	A	G	8178.33	0/1	0/0	0/0	0/0	0/0	0/0	0/0	0/0	0/0
C1	1805186	A	T	8748.33	0/1	0/0	0/0	0/0	0/0	0/0	0/0	0/0	0/0
C1	1805392	T	G	10843.3	0/1	0/0	0/0	0/0	0/0	0/0	0/0	0/0	0/0
C1	1805504	A	G	10535.3	0/1	0/0	0/0	0/0	0/0	0/0	0/0	0/0	0/0
C1	1805562	G	T	10471.3	0/1	0/0	0/0	0/0	0/0	0/0	0/0	0/0	0/0
C1	1805567	T	G	10412.3	0/1	0/0	0/0	0/0	0/0	0/0	0/0	0/0	0/0
C1	1806658	T	C	8440.33	0/1	0/0	0/0	0/0	0/0	0/0	0/0	0/0	0/0
C1	1806674	C	T	8711.33	0/1	0/0	0/0	0/0	0/0	0/0	0/0	0/0	0/0
C1	1806686	T	C	10515.3	0/1	0/0	0/0	0/0	0/0	0/0	0/0	0/0	0/0
C1	1807091	C	G	10753.3	0/1	0/0	0/0	0/0	0/0	0/0	0/0	0/0	0/0
C1	1807097	G	A	10838.3	0/1	0/0	0/0	0/0	0/0	0/0	0/0	0/0	0/0
C1	1807106	A	T	10454.3	0/1	0/0	0/0	0/0	0/0	0/0	0/0	0/0	0/0
C1	1807136	T	C	8814.33	0/1	0/0	0/0	0/0	0/0	0/0	0/0	0/0	0/0
C1	1807154	G	C	8939.33	0/1	0/0	0/0	0/0	0/0	0/0	0/0	0/0	0/0
C1	1807173	G	A	11062.3	0/1	0/0	0/0	0/0	0/0	0/0	0/0	0/0	0/0
C1	1807181	C	T	11023.3	0/1	0/0	0/0	0/0	0/0	0/0	0/0	0/0	0/0
C1	1807354	A	T	9696.32	0/1	0/0	0/0	0/0	0/0	0/0	0/0	0/0	0/0
C1	1807417	G	T	9575.33	0/1	0/0	0/0	0/0	0/0	0/0	0/0	0/0	0/0
C1	1807575	T	C	8102.33	0/1	0/0	0/0	0/0	0/0	0/0	0/0	0/0	0/0
C1	1807605	A	T	9105.33	0/1	0/0	0/0	0/0	0/0	0/0	0/0	0/0	0/0
C1	1807622	T	C	9006.33	0/1	0/0	0/0	0/0	0/0	0/0	0/0	0/0	0/0
C1	1807747	T	A	10020.3	0/1	0/0	0/0	0/0	0/0	0/0	0/0	0/0	0/0
C1	1807777	T	C	9485.33	0/1	0/0	0/0	0/0	0/0	0/0	0/0	0/0	0/0
C1	1807854	G	A	8190.33	0/1	0/0	0/0	0/0	0/0	0/0	0/0	0/0	0/0
C1	1807880	C	T	9871.33	0/1	0/0	0/0	0/0	0/0	0/0	0/0	0/0	0/0
C1	1807882	T	C	9938.33	0/1	0/0	0/0	0/0	0/0	0/0	0/0	0/0	0/0
C1	1807897	G	T	10278.3	0/1	0/0	0/0	0/0	0/0	0/0	0/0	0/0	0/0
C1	1807926	T	G	8455.33	0/1	0/0	0/0	0/0	0/0	0/0	0/0	0/0	0/0
C1	1807965	C	T	8379.33	0/1	0/0	0/0	0/0	0/0	0/0	0/0	0/0	0/0
C1	1808107	G	A	8055.33	0/1	0/0	0/0	0/0	0/0	0/0	0/0	0/0	0/0
C1	1808201	C	T	8415.33	0/1	0/0	0/0	0/0	0/0	0/0	0/0	0/0	0/0
C1	1810106	G	C	9001.32	0/1	0/0	0/0	0/0	0/0	0/0	0/0	0/0	0/0
C1	1810164	T	A	8490.33	0/1	0/0	0/0	0/0	0/0	0/0	0/0	0/0	0/0
C1	1810237	T	C	8171.33	0/1	0/0	0/0	0/0	0/0	0/0	0/0	0/0	0/0
C1	1810306	A	T	8559.33	0/1	0/0	0/0	0/0	0/0	0/0	0/0	0/0	0/0
C1	1810318	T	C	8600.33	0/1	0/0	0/0	0/0	0/0	0/0	0/0	0/0	0/0
C1	1810383	C	T	8748.33	0/1	0/0	0/0	0/0	0/0	0/0	0/0	0/0	0/0
C1	1810458	C	T	8479.33	0/1	0/0	0/0	0/0	0/0	0/0	0/0	0/0	0/0
C1	1810471	T	G	9339.33	0/1	0/0	0/0	0/0	0/0	0/0	0/0	0/0	0/0
C1	1810472	A	G	9339.33	0/1	0/0	0/0	0/0	0/0	0/0	0/0	0/0	0/0
C1	1811697	A	G	8904.33	0/1	0/0	0/0	0/0	0/0	0/0	0/0	0/0	0/0
C1	1811701	C	G	9090.34	0/1	0/0	0/0	0/0	0/0	0/0	0/0	0/0	0/0
C1	1812593	C	T	10868.3	0/1	0/0	0/0	0/0	0/0	0/0	0/0	0/0	0/0
C1	1813546	T	C	8685.33	0/1	0/0	0/0	0/0	0/0	0/0	0/0	0/0	0/0
C1	1813984	G	C	10816.3	0/1	0/0	0/0	0/0	0/0	0/0	0/0	0/0	0/0
C1	1814679	G	A	8598.33	0/1	0/0	0/0	0/0	0/0	0/0	0/0	0/0	0/0
C1	1814699	G	A	8386.32	0/1	0/0	0/0	0/0	0/0	0/0	0/0	0/0	0/0
C1	1814748	G	A	8911.31	0/1	0/0	0/0	0/0	0/0	0/0	0/0	0/0	0/0
C1	1814755	G	A	8981.31	0/1	0/0	0/0	0/0	0/0	0/0	0/0	0/0	0/0
C1	1815153	A	G	9488.33	0/1	0/0	0/0	0/0	0/0	0/0	0/0	0/0	0/0
C1	1815643	A	G	9929.35	0/1	0/0	0/0	0/0	0/0	0/0	0/0	0/0	0/0
C1	1815655	G	A	10195.4	0/1	0/0	0/0	0/0	0/0	0/0	0/0	0/0	0/0
C1	1815736	C	T	9922.34	0/1	0/0	0/0	0/0	0/0	0/0	0/0	0/0	0/0
C1	1815743	G	A	9833.33	0/1	0/0	0/0	0/0	0/0	0/0	0/0	0/0	0/0
C1	1815744	G	A	9833.33	0/1	0/0	0/0	0/0	0/0	0/0	0/0	0/0	0/0
C1	1815846	C	A	9347.33	0/1	0/0	0/0	0/0	0/0	0/0	0/0	0/0	0/0
C1	1815855	T	G	9445.33	0/1	0/0	0/0	0/0	0/0	0/0	0/0	0/0	0/0
C1	1815915	T	C	8362.33	0/1	0/0	0/0	0/0	0/0	0/0	0/0	0/0	0/0
C1	1815941	A	G	8276.33	0/1	0/0	0/0	0/0	0/0	0/0	0/0	0/0	0/0
C1	1819223	T	C	8935.33	0/1	0/0	0/0	0/0	0/0	0/0	0/0	0/0	0/0
C1	1821928	A	T	10455.3	0/1	0/0	0/0	0/0	0/0	0/0	0/0	0/0	0/0
C1	1821942	T	C	10686.3	0/1	0/0	0/0	0/0	0/0	0/0	0/0	0/0	0/0
C1	1821943	A	G	10686.3	0/1	0/0	0/0	0/0	0/0	0/0	0/0	0/0	0/0
C1	1822041	A	T	8515.93	0/1	0/0	0/0	0/0	0/0	0/0	0/0	0/0	0/0
C1	1822149	A	G	8884.33	0/1	0/0	0/0	0/0	0/0	0/0	0/0	0/0	0/0
C1	1822162	T	C	8922.33	0/1	0/0	0/0	0/0	0/0	0/0	0/0	0/0	0/0
C1	1822396	T	C	9272.33	0/1	0/0	0/0	0/0	0/0	0/0	0/0	0/0	0/0
C1	1822436	A	T	9014.33	0/1	0/0	0/0	0/0	0/0	0/0	0/0	0/0	0/0
C1	1822578	C	G	9829.33	0/1	0/0	0/0	0/0	0/0	0/0	0/0	0/0	0/0
C1	1822601	T	C	8725.33	0/1	0/0	0/0	0/0	0/0	0/0	0/0	0/0	0/0
C1	1822605	C	A	8723.33	0/1	0/0	0/0	0/0	0/0	0/0	0/0	0/0	0/0
C1	1822757	A	G	8303.33	0/1	0/0	0/0	0/0	0/0	0/0	0/0	0/0	0/0
C1	1824473	A	G	8414.37	0/1	0/0	0/0	0/0	0/0	0/0	0/0	0/0	0/0
C1	1824488	C	T	8543.35	0/1	0/0	0/0	0/0	0/0	0/0	0/0	0/0	0/0
C1	1824522	G	A	10493.4	0/1	0/0	0/0	0/0	0/0	0/0	0/0	0/0	0/0
C1	1824526	T	A	10515.4	0/1	0/0	0/0	0/0	0/0	0/0	0/0	0/0	0/0
C1	1824606	A	T	11235.3	0/1	0/0	0/0	0/0	0/0	0/0	0/0	0/0	0/0
C1	1824614	C	G	11148.3	0/1	0/0	0/0	0/0	0/0	0/0	0/0	0/0	0/0
C1	1825200	C	T	9059.33	0/1	0/0	0/0	0/0	0/0	0/0	0/0	0/0	0/0
C1	1825236	C	T	11027.3	0/1	0/0	0/0	0/0	0/0	0/0	0/0	0/0	0/0
C1	1825237	G	A	11003.3	0/1	0/0	0/0	0/0	0/0	0/0	0/0	0/0	0/0
C1	1825360	G	C	10404.3	0/1	0/0	0/0	0/0	0/0	0/0	0/0	0/0	0/0
C1	1825367	G	C	10748.3	0/1	0/0	0/0	0/0	0/0	0/0	0/0	0/0	0/0
C1	1825372	T	C	10594.3	0/1	0/0	0/0	0/0	0/0	0/0	0/0	0/0	0/0
C1	1825435	G	T	10515.4	0/1	0/0	0/0	0/0	0/0	0/0	0/0	0/0	0/0
C1	1825449	C	T	10824.3	0/1	0/0	0/0	0/0	0/0	0/0	0/0	0/0	0/0
C1	1825468	A	G	10552.3	0/1	0/0	0/0	0/0	0/0	0/0	0/0	0/0	0/0
C1	1825471	A	G	10720.3	0/1	0/0	0/0	0/0	0/0	0/0	0/0	0/0	0/0
C1	1825472	T	C	10855.3	0/1	0/0	0/0	0/0	0/0	0/0	0/0	0/0	0/0
C1	1825489	T	G	10592.3	0/1	0/0	0/0	0/0	0/0	0/0	0/0	0/0	0/0
C1	1825495	G	T	10231.3	0/1	0/0	0/0	0/0	0/0	0/0	0/0	0/0	0/0
C1	1825575	C	A	8158.26	0/1	0/0	0/0	0/0	0/0	0/0	0/0	0/0	0/0
C1	1825990	T	A	9137.33	0/1	0/0	0/0	0/0	0/0	0/0	0/0	0/0	0/0
C1	1826235	T	G	8873.33	0/1	0/0	0/0	0/0	0/0	0/0	0/0	0/0	0/0
C1	1826495	G	C	8152.33	0/1	0/0	0/0	0/0	0/0	0/0	0/0	0/0	0/0
C1	1826565	T	A	11256.3	0/1	0/0	0/0	0/0	0/0	0/0	0/0	0/0	0/0
C1	1826706	T	C	9320.33	0/1	0/0	0/0	0/0	0/0	0/0	0/0	0/0	0/0
C1	1830272	T	C	9278.33	0/1	0/0	0/0	0/0	0/0	0/0	0/0	0/0	0/0
C1	1830278	T	C	9322.34	0/1	0/0	0/0	0/0	0/0	0/0	0/0	0/0	0/0
C1	1830300	G	T	9599.32	0/1	0/0	0/0	0/0	0/0	0/0	0/0	0/0	0/0
C1	1830337	C	T	10367.3	0/1	0/0	0/0	0/0	0/0	0/0	0/0	0/0	0/0
C1	1830343	A	G	10341.3	0/1	0/0	0/0	0/0	0/0	0/0	0/0	0/0	0/0
C1	1830466	T	C	9136.33	0/1	0/0	0/0	0/0	0/0	0/0	0/0	0/0	0/0
C1	1832647	A	C	9372.33	0/1	0/0	0/0	0/0	0/0	0/0	0/0	0/0	0/0
C1	1832740	A	G	10757.3	0/1	0/0	0/0	0/0	0/0	0/0	0/0	0/0	0/0
C1	1832754	A	C	10640.3	0/1	0/0	0/0	0/0	0/0	0/0	0/0	0/0	0/0
C1	1832848	T	C	10290.3	0/1	0/0	0/0	0/0	0/0	0/0	0/0	0/0	0/0
C1	1832863	G	T	9646.33	0/1	0/0	0/0	0/0	0/0	0/0	0/0	0/0	0/0
C1	1833029	C	A	8527.33	0/1	0/0	0/0	0/0	0/0	0/0	0/0	0/0	0/0
C1	1833106	T	A	8371.58	0/1	0/0	0/0	0/0	0/0	0/0	0/0	0/0	0/0
C1	1833108	T	A	8807.14	0/1	0/0	0/0	0/0	0/0	0/0	0/0	0/0	0/0
C1	1833129	A	G	9026.32	0/1	0/0	0/0	0/0	0/0	0/0	0/0	0/0	0/0
C1	1833135	C	T	8957.32	0/1	0/0	0/0	0/0	0/0	0/0	0/0	0/0	0/0
C1	1833174	C	T	8301.31	0/1	0/0	0/0	0/0	0/0	0/0	0/0	0/0	0/0
C1	1833183	G	A	8189.31	0/1	0/0	0/0	0/0	0/0	0/0	0/0	0/0	0/0
C1	1834064	C	T	10880.3	0/1	0/0	0/0	0/0	0/0	0/0	0/0	0/0	0/0
C1	1834068	A	T	10693.3	0/1	0/0	0/0	0/0	0/0	0/0	0/0	0/0	0/0
C1	1834070	C	T	10522.3	0/1	0/0	0/0	0/0	0/0	0/0	0/0	0/0	0/0
C1	1834133	C	T	8467.33	0/1	0/0	0/0	0/0	0/0	0/0	0/0	0/0	0/0
C1	1834157	A	G	8232.33	0/1	0/0	0/0	0/0	0/0	0/0	0/0	0/0	0/0
C1	1834177	T	A	8690.33	0/1	0/0	0/0	0/0	0/0	0/0	0/0	0/0	0/0
C1	1834211	C	A	8419.33	0/1	0/0	0/0	0/0	0/0	0/0	0/0	0/0	0/0
C1	1834227	A	T	10087.3	0/1	0/0	0/0	0/0	0/0	0/0	0/0	0/0	0/0
C1	1834229	T	C	10090.3	0/1	0/0	0/0	0/0	0/0	0/0	0/0	0/0	0/0
C1	1834602	C	A	10099.3	0/1	0/0	0/0	0/0	0/0	0/0	0/0	0/0	0/0
C1	1835028	A	G	8290.33	0/1	0/0	0/0	0/0	0/0	0/0	0/0	0/0	0/0
C1	1835280	C	T	9195.33	0/1	0/0	0/0	0/0	0/0	0/0	0/0	0/0	0/0
C1	1835310	C	T	8411.33	0/1	0/0	0/0	0/0	0/0	0/0	0/0	0/0	0/0
C1	1835328	G	A	10669.3	0/1	0/0	0/0	0/0	0/0	0/0	0/0	0/0	0/0
C1	1835331	C	T	10697.3	0/1	0/0	0/0	0/0	0/0	0/0	0/0	0/0	0/0
C1	1835337	G	A	10702.3	0/1	0/0	0/0	0/0	0/0	0/0	0/0	0/0	0/0
C1	1835352	A	T	9359.33	0/1	0/0	0/0	0/0	0/0	0/0	0/0	0/0	0/0
C1	1835664	A	G	10011.3	0/1	0/0	0/0	0/0	0/0	0/0	0/0	0/0	0/0
C1	1835692	T	G	9291.33	0/1	0/0	0/0	0/0	0/0	0/0	0/0	0/0	0/0
C1	1836349	A	C	8145.33	0/1	0/0	0/0	0/0	0/0	0/0	0/0	0/0	0/0
C1	1836358	C	A	8632.33	0/1	0/0	0/0	0/0	0/0	0/0	0/0	0/0	0/0
C1	1836368	A	T	8575.33	0/1	0/0	0/0	0/0	0/0	0/0	0/0	0/0	0/0
C1	1836641	G	A	10294.3	0/1	0/0	0/0	0/0	0/0	0/0	0/0	0/0	0/0
C1	1836644	G	T	10337.3	0/1	0/0	0/0	0/0	0/0	0/0	0/0	0/0	0/0
C1	1836689	A	G	10567.3	0/1	0/0	0/0	0/0	0/0	0/0	0/0	0/0	0/0
C1	1836695	G	A	10710.3	0/1	0/0	0/0	0/0	0/0	0/0	0/0	0/0	0/0
C1	1836716	G	A	8499.33	0/1	0/0	0/0	0/0	0/0	0/0	0/0	0/0	0/0
C1	1836846	C	G	8712.33	0/1	0/0	0/0	0/0	0/0	0/0	0/0	0/0	0/0
C1	1836966	G	A	9076.32	0/1	0/0	0/0	0/0	0/0	0/0	0/0	0/0	0/0
C1	1837866	T	C	11276.3	0/1	0/0	0/0	0/0	0/0	0/0	0/0	0/0	0/0
C1	1837868	C	T	11276.3	0/1	0/0	0/0	0/0	0/0	0/0	0/0	0/0	0/0
C1	1838071	T	A	8805.33	0/1	0/0	0/0	0/0	0/0	0/0	0/0	0/0	0/0
C1	1838656	T	C	12326.3	0/1	0/0	0/0	0/0	0/0	0/0	0/0	0/0	0/0
C1	1838663	G	C	12230.3	0/1	0/0	0/0	0/0	0/0	0/0	0/0	0/0	0/0
C1	1838669	T	C	11910.3	0/1	0/0	0/0	0/0	0/0	0/0	0/0	0/0	0/0
C1	1838687	C	G	9587.33	0/1	0/0	0/0	0/0	0/0	0/0	0/0	0/0	0/0
C1	1838714	A	T	9077.33	0/1	0/0	0/0	0/0	0/0	0/0	0/0	0/0	0/0
C1	1854880	G	A	8231.32	0/1	0/0	0/0	0/0	0/0	0/0	0/0	0/0	0/0
C1	1854952	T	A	9023.32	0/1	0/0	0/0	0/0	0/0	0/0	0/0	0/0	0/0
C1	1855667	G	A	8047.33	0/1	0/0	0/0	0/0	0/0	0/0	0/0	0/0	0/0
C1	1855670	C	T	8106.33	0/1	0/0	0/0	0/0	0/0	0/0	0/0	0/0	0/0
C1	1855685	G	A	8165.33	0/1	0/0	0/0	0/0	0/0	0/0	0/0	0/0	0/0
C1	1855709	G	T	8383.33	0/1	0/0	0/0	0/0	0/0	0/0	0/0	0/0	0/0
C1	1855714	T	G	8788.33	0/1	0/0	0/0	0/0	0/0	0/0	0/0	0/0	0/0
C1	1855715	G	A	8833.33	0/1	0/0	0/0	0/0	0/0	0/0	0/0	0/0	0/0
C1	1855725	C	T	8993.33	0/1	0/0	0/0	0/0	0/0	0/0	0/0	0/0	0/0
C1	1855746	T	C	8692.33	0/1	0/0	0/0	0/0	0/0	0/0	0/0	0/0	0/0
C1	1855752	C	A	8422.33	0/1	0/0	0/0	0/0	0/0	0/0	0/0	0/0	0/0
C1	1861487	T	C	8260.28	0/1	0/0	0/0	0/0	0/0	0/0	0/0	0/0	0/0
C1	1861517	T	G	8377.33	0/1	0/0	0/0	0/0	0/0	0/0	0/0	0/0	0/0
C1	1863377	T	C	9122.33	0/1	0/0	0/0	0/0	0/0	0/0	0/0	0/0	0/0
C1	1863392	A	T	9210.33	0/1	0/0	0/0	0/0	0/0	0/0	0/0	0/0	0/0
C1	1863404	C	T	8837.33	0/1	0/0	0/0	0/0	0/0	0/0	0/0	0/0	0/0
C1	1863757	T	C	10130.3	0/1	0/0	0/0	0/0	0/0	0/0	0/0	0/0	0/0
C1	1863765	G	A	9962.33	0/1	0/0	0/0	0/0	0/0	0/0	0/0	0/0	0/0
C1	1864595	G	A	11094.3	0/1	0/0	0/0	0/0	0/0	0/0	0/0	0/0	0/0
C1	1864633	C	A	9266.33	0/1	0/0	0/0	0/0	0/0	0/0	0/0	0/0	0/0
C1	1864687	A	G	8592.35	0/1	0/0	0/0	0/0	0/0	0/0	0/0	0/0	0/0
C1	1864823	T	A	9606.33	0/1	0/0	0/0	0/0	0/0	0/0	0/0	0/0	0/0
C1	1865083	T	C	8949.33	0/1	0/0	0/0	0/0	0/0	0/0	0/0	0/0	0/0
C1	1866189	T	A	8534.94	0/1	0/0	0/0	0/0	0/0	0/0	0/0	0/0	0/0
C1	1868011	A	C	10958.3	0/1	0/0	0/0	0/0	0/0	0/0	0/0	0/0	0/0
C1	1868013	A	G	10983.3	0/1	0/0	0/0	0/0	0/0	0/0	0/0	0/0	0/0
C1	1868019	C	T	10755.3	0/1	0/0	0/0	0/0	0/0	0/0	0/0	0/0	0/0
C1	1868517	A	G	9911.32	0/1	0/0	0/0	0/0	0/0	0/0	0/0	0/0	0/0
C1	1868520	G	T	10152.3	0/1	0/0	0/0	0/0	0/0	0/0	0/0	0/0	0/0
C1	1868526	C	T	10253.3	0/1	0/0	0/0	0/0	0/0	0/0	0/0	0/0	0/0
C1	1868827	G	T	9123.33	0/1	0/0	0/0	0/0	0/0	0/0	0/0	0/0	0/0
C1	1869546	T	C	8848.33	0/1	0/0	0/0	0/0	0/0	0/0	0/0	0/0	0/0
C1	1871365	T	C	11601.3	0/1	0/0	0/0	0/0	0/0	0/0	0/0	0/0	0/0
C1	1871383	A	T	11316.3	0/1	0/0	0/0	0/0	0/0	0/0	0/0	0/0	0/0
C1	1871440	C	T	10909.3	0/1	0/0	0/0	0/0	0/0	0/0	0/0	0/0	0/0
C1	1871441	C	T	10909.3	0/1	0/0	0/0	0/0	0/0	0/0	0/0	0/0	0/0
C1	1871442	A	T	10909.3	0/1	0/0	0/0	0/0	0/0	0/0	0/0	0/0	0/0
C1	1871624	A	C	8906.33	0/1	0/0	0/0	0/0	0/0	0/0	0/0	0/0	0/0
C1	1871671	T	C	10233.3	0/1	0/0	0/0	0/0	0/0	0/0	0/0	0/0	0/0
C1	1871675	T	G	10009.3	0/1	0/0	0/0	0/0	0/0	0/0	0/0	0/0	0/0
C1	1872414	T	A	9388.33	0/1	0/0	0/0	0/0	0/0	0/0	0/0	0/0	0/0
C1	1872426	G	T	9890.33	0/1	0/0	0/0	0/0	0/0	0/0	0/0	0/0	0/0
C1	1892226	G	A	10123.3	0/1	0/0	0/0	0/0	0/0	0/0	0/0	0/0	0/0
C1	1892317	G	T	9697.33	0/1	0/0	0/0	0/0	0/0	0/0	0/0	0/0	0/0
C1	1893646	C	T	8144.33	0/1	0/0	0/0	0/0	0/0	0/0	0/0	0/0	0/0
C1	1893853	T	C	10394.3	0/1	0/0	0/0	0/0	0/0	0/0	0/0	0/0	0/0
C1	1893862	T	C	10292.3	0/1	0/0	0/0	0/0	0/0	0/0	0/0	0/0	0/0
C1	1895822	C	T	10512.3	0/1	0/0	0/0	0/0	0/0	0/0	0/0	0/0	0/0
C1	1895828	C	G	10639.3	0/1	0/0	0/0	0/0	0/0	0/0	0/0	0/0	0/0
C1	1897381	T	C	8736.33	0/1	0/0	0/0	0/0	0/0	0/0	0/0	0/0	0/0
C1	1899568	T	G	8194.33	0/1	0/0	0/0	0/0	0/0	0/0	0/0	0/0	0/0
C1	1899599	G	T	9866.33	0/1	0/0	0/0	0/0	0/0	0/0	0/0	0/0	0/0
C1	1902103	G	A	8707.33	0/1	0/0	0/0	0/0	0/0	0/0	0/0	0/0	0/0
C1	1903212	A	C	10481.3	0/1	0/0	0/0	0/0	0/0	0/0	0/0	0/0	0/0
C1	1903218	A	T	10572.3	0/1	0/0	0/0	0/0	0/0	0/0	0/0	0/0	0/0
C1	1903347	G	A	8075.24	0/1	0/0	0/0	0/0	0/0	0/0	0/0	0/0	0/0
C1	1904587	C	T	8634.33	0/1	0/0	0/0	0/0	0/0	0/0	0/0	0/0	0/0
C1	1904730	C	G	8333.33	0/1	0/0	0/0	0/0	0/0	0/0	0/0	0/0	0/0
C1	1905451	A	C	8278.33	0/1	0/0	0/0	0/0	0/0	0/0	0/0	0/0	0/0
C1	1905471	G	T	8393.33	0/1	0/0	0/0	0/0	0/0	0/0	0/0	0/0	0/0
C1	1913252	T	C	10298.3	0/1	0/0	0/0	0/0	0/0	0/0	0/0	0/0	0/0
C1	1913260	A	G	10207.3	0/1	0/0	0/0	0/0	0/0	0/0	0/0	0/0	0/0
C1	1913356	G	A	9686.33	0/1	0/0	0/0	0/0	0/0	0/0	0/0	0/0	0/0
C1	1914392	T	C	8869.33	0/1	0/0	0/0	0/0	0/0	0/0	0/0	0/0	0/0
C1	1914434	G	A	8879.33	0/1	0/0	0/0	0/0	0/0	0/0	0/0	0/0	0/0
C1	1914537	C	A	10823.3	0/1	0/0	0/0	0/0	0/0	0/0	0/0	0/0	0/0
C1	1914545	T	C	10694.3	0/1	0/0	0/0	0/0	0/0	0/0	0/0	0/0	0/0
C1	1914594	T	C	9120.33	0/1	0/0	0/0	0/0	0/0	0/0	0/0	0/0	0/0
C1	1935514	T	C	8585.33	0/1	0/0	0/0	0/0	0/0	0/0	0/0	0/0	0/0
C1	1935558	T	G	8435.33	0/1	0/0	0/0	0/0	0/0	0/0	0/0	0/0	0/0
C1	1938822	A	G	9236.33	0/1	0/0	0/0	0/0	0/0	0/0	0/0	0/0	0/0
C1	2003976	G	A	8822.33	0/1	0/0	0/0	0/0	0/0	0/0	0/0	0/0	0/0
C1	2008333	C	T	8218.5	0/1	0/0	0/0	0/0	0/0	0/0	0/0	0/0	0/0
C1	2008506	C	T	10153.3	0/1	0/0	0/0	0/0	0/0	0/0	0/0	0/0	0/0
C1	2008529	G	A	10321.3	0/1	0/0	0/0	0/0	0/0	0/0	0/0	0/0	0/0
C1	2008556	T	C	10068.3	0/1	0/0	0/0	0/0	0/0	0/0	0/0	0/0	0/0
C1	2008561	G	C	10258.3	0/1	0/0	0/0	0/0	0/0	0/0	0/0	0/0	0/0
C1	2008581	T	A	10403.3	0/1	0/0	0/0	0/0	0/0	0/0	0/0	0/0	0/0
C1	2008635	A	G	10184.3	0/1	0/0	0/0	0/0	0/0	0/0	0/0	0/0	0/0
C1	2008733	C	T	8283.32	0/1	0/0	0/0	0/0	0/0	0/0	0/0	0/0	0/0
C1	2008853	A	G	11938.3	0/1	0/0	0/0	0/0	0/0	0/0	0/0	0/0	0/0
C1	2008857	C	T	12017.3	0/1	0/0	0/0	0/0	0/0	0/0	0/0	0/0	0/0
C1	2008865	T	A	11593.3	0/1	0/0	0/0	0/0	0/0	0/0	0/0	0/0	0/0
C1	2008868	T	C	11440.3	0/1	0/0	0/0	0/0	0/0	0/0	0/0	0/0	0/0
C1	2008895	A	G	8779.33	0/1	0/0	0/0	0/0	0/0	0/0	0/0	0/0	0/0
C1	2008967	C	T	9017.33	0/1	0/0	0/0	0/0	0/0	0/0	0/0	0/0	0/0
C1	2009006	A	G	11011.3	0/1	0/0	0/0	0/0	0/0	0/0	0/0	0/0	0/0
C1	2009017	T	C	11301.3	0/1	0/0	0/0	0/0	0/0	0/0	0/0	0/0	0/0
C1	2009026	G	A	11130.3	0/1	0/0	0/0	0/0	0/0	0/0	0/0	0/0	0/0
C1	2009048	C	T	10696.3	0/1	0/0	0/0	0/0	0/0	0/0	0/0	0/0	0/0
C1	2009111	C	T	8897.33	0/1	0/0	0/0	0/0	0/0	0/0	0/0	0/0	0/0
C1	2009228	A	G	8675.33	0/1	0/0	0/0	0/0	0/0	0/0	0/0	0/0	0/0
C1	2009240	A	G	8823.33	0/1	0/0	0/0	0/0	0/0	0/0	0/0	0/0	0/0
C1	2009385	A	G	10614.3	0/1	0/0	0/0	0/0	0/0	0/0	0/0	0/0	0/0
C1	2009395	G	C	10697.3	0/1	0/0	0/0	0/0	0/0	0/0	0/0	0/0	0/0
C1	2009424	A	G	10766.3	0/1	0/0	0/0	0/0	0/0	0/0	0/0	0/0	0/0
C1	2009425	T	C	10766.3	0/1	0/0	0/0	0/0	0/0	0/0	0/0	0/0	0/0
C1	2009426	T	C	10766.3	0/1	0/0	0/0	0/0	0/0	0/0	0/0	0/0	0/0
C1	2009452	T	C	10560.3	0/1	0/0	0/0	0/0	0/0	0/0	0/0	0/0	0/0
C1	2009455	C	A	10774.3	0/1	0/0	0/0	0/0	0/0	0/0	0/0	0/0	0/0
C1	2009464	C	T	11047.3	0/1	0/0	0/0	0/0	0/0	0/0	0/0	0/0	0/0
C1	2009467	G	C	11027.3	0/1	0/0	0/0	0/0	0/0	0/0	0/0	0/0	0/0
C1	2009494	C	A	10741.3	0/1	0/0	0/0	0/0	0/0	0/0	0/0	0/0	0/0
C1	2010039	C	T	9143.33	0/1	0/0	0/0	0/0	0/0	0/0	0/0	0/0	0/0
C1	2010064	C	T	8432.33	0/1	0/0	0/0	0/0	0/0	0/0	0/0	0/0	0/0
C1	2010252	T	A	9568.33	0/1	0/0	0/0	0/0	0/0	0/0	0/0	0/0	0/0
C1	2010253	G	A	9568.33	0/1	0/0	0/0	0/0	0/0	0/0	0/0	0/0	0/0
C1	2010424	G	C	10851.3	0/1	0/0	0/0	0/0	0/0	0/0	0/0	0/0	0/0
C1	2010428	T	A	11231.3	0/1	0/0	0/0	0/0	0/0	0/0	0/0	0/0	0/0
C1	2010459	G	A	10490.3	0/1	0/0	0/0	0/0	0/0	0/0	0/0	0/0	0/0
C1	2010460	G	A	10445.3	0/1	0/0	0/0	0/0	0/0	0/0	0/0	0/0	0/0
C1	2010493	A	C	10445.3	0/1	0/0	0/0	0/0	0/0	0/0	0/0	0/0	0/0
C1	2010497	T	C	10557.3	0/1	0/0	0/0	0/0	0/0	0/0	0/0	0/0	0/0
C1	2010646	C	T	8446.33	0/1	0/0	0/0	0/0	0/0	0/0	0/0	0/0	0/0
C1	2010668	T	C	9171.37	0/1	0/0	0/0	0/0	0/0	0/0	0/0	0/0	0/0
C1	2010670	G	C	9106.35	0/1	0/0	0/0	0/0	0/0	0/0	0/0	0/0	0/0
C1	2010683	T	C	8878.37	0/1	0/0	0/0	0/0	0/0	0/0	0/0	0/0	0/0
C1	2010709	G	A	8539.33	0/1	0/0	0/0	0/0	0/0	0/0	0/0	0/0	0/0
C1	2010729	A	C	8269.33	0/1	0/0	0/0	0/0	0/0	0/0	0/0	0/0	0/0
C1	2010750	T	C	8095.33	0/1	0/0	0/0	0/0	0/0	0/0	0/0	0/0	0/0
C1	2011126	A	G	9776.33	0/1	0/0	0/0	0/0	0/0	0/0	0/0	0/0	0/0
C1	2011132	C	T	10190.3	0/1	0/0	0/0	0/0	0/0	0/0	0/0	0/0	0/0
C1	2011152	G	A	10114.3	0/1	0/0	0/0	0/0	0/0	0/0	0/0	0/0	0/0
C1	2011161	G	A	9885.33	0/1	0/0	0/0	0/0	0/0	0/0	0/0	0/0	0/0
C1	2011230	A	T	9880.33	0/1	0/0	0/0	0/0	0/0	0/0	0/0	0/0	0/0
C1	2011346	C	T	9114.33	0/1	0/0	0/0	0/0	0/0	0/0	0/0	0/0	0/0
C1	2011409	A	T	10653.3	0/1	0/0	0/0	0/0	0/0	0/0	0/0	0/0	0/0
C1	2011840	A	G	8260.33	0/1	0/0	0/0	0/0	0/0	0/0	0/0	0/0	0/0
C1	2011866	G	A	8858.33	0/1	0/0	0/0	0/0	0/0	0/0	0/0	0/0	0/0
C1	2012005	A	G	10456.3	0/1	0/0	0/0	0/0	0/0	0/0	0/0	0/0	0/0
C1	2012011	C	A	10487.3	0/1	0/0	0/0	0/0	0/0	0/0	0/0	0/0	0/0
C1	2012022	C	A	8752.76	0/1	0/0	0/0	0/0	0/0	0/0	0/0	0/0	0/0
C1	2012107	G	A	8659.33	0/1	0/0	0/0	0/0	0/0	0/0	0/0	0/0	0/0
C1	2012134	A	C	8255.33	0/1	0/0	0/0	0/0	0/0	0/0	0/0	0/0	0/0
C1	2012242	C	T	10844.3	0/1	0/0	0/0	0/0	0/0	0/0	0/0	0/0	0/0
C1	2012340	T	A	9882.33	0/1	0/0	0/0	0/0	0/0	0/0	0/0	0/0	0/0
C1	2012348	C	G	9960.33	0/1	0/0	0/0	0/0	0/0	0/0	0/0	0/0	0/0
C1	2012488	G	T	8051.33	0/1	0/0	0/0	0/0	0/0	0/0	0/0	0/0	0/0
C1	2012650	A	G	9497.33	0/1	0/0	0/0	0/0	0/0	0/0	0/0	0/0	0/0
C1	2012685	A	G	10392.3	0/1	0/0	0/0	0/0	0/0	0/0	0/0	0/0	0/0
C1	2012690	G	A	10472.3	0/1	0/0	0/0	0/0	0/0	0/0	0/0	0/0	0/0
C1	2012713	C	A	10542.3	0/1	0/0	0/0	0/0	0/0	0/0	0/0	0/0	0/0
C1	2013539	C	A	8394.31	0/1	0/0	0/0	0/0	0/0	0/0	0/0	0/0	0/0
C1	2014176	A	T	10826.3	0/1	0/0	0/0	0/0	0/0	0/0	0/0	0/0	0/0
C1	2025272	T	C	8011.32	0/1	0/0	0/0	0/0	0/0	0/0	0/0	0/0	0/0
C1	2025630	A	C	8724.33	0/1	0/0	0/0	0/0	0/0	0/0	0/0	0/0	0/0
C1	2025648	A	G	9004.33	0/1	0/0	0/0	0/0	0/0	0/0	0/0	0/0	0/0
C1	2025656	T	C	9006.33	0/1	0/0	0/0	0/0	0/0	0/0	0/0	0/0	0/0
C1	2025659	G	C	8991.33	0/1	0/0	0/0	0/0	0/0	0/0	0/0	0/0	0/0
C1	2026215	G	A	8615.33	0/1	0/0	0/0	0/0	0/0	0/0	0/0	0/0	0/0
C1	2026325	T	C	8240.33	0/1	0/0	0/0	0/0	0/0	0/0	0/0	0/0	0/0
C1	2026372	A	T	9771.33	0/1	0/0	0/0	0/0	0/0	0/0	0/0	0/0	0/0
C1	2026381	A	C	9766.33	0/1	0/0	0/0	0/0	0/0	0/0	0/0	0/0	0/0
C1	2026386	G	A	9649.33	0/1	0/0	0/0	0/0	0/0	0/0	0/0	0/0	0/0
C1	2026389	G	A	9494.33	0/1	0/0	0/0	0/0	0/0	0/0	0/0	0/0	0/0
C1	2026406	C	A	9110.33	0/1	0/0	0/0	0/0	0/0	0/0	0/0	0/0	0/0
C1	2037177	G	A	8977.33	0/1	0/0	0/0	0/0	0/0	0/0	0/0	0/0	0/0
C1	2037199	G	C	9478.33	0/1	0/0	0/0	0/0	0/0	0/0	0/0	0/0	0/0
C1	2037257	G	A	8064.33	0/1	0/0	0/0	0/0	0/0	0/0	0/0	0/0	0/0
C1	2037539	G	A	10124.3	0/1	0/0	0/0	0/0	0/0	0/0	0/0	0/0	0/0
C1	2037555	G	C	10348.9	0/1	0/0	0/0	0/0	0/0	0/0	0/0	0/0	0/0
C1	2037771	G	A	10046.3	0/1	0/0	0/0	0/0	0/0	0/0	0/0	0/0	0/0
C1	2037825	C	T	9221.33	0/1	0/0	0/0	0/0	0/0	0/0	0/0	0/0	0/0
C1	2037881	C	T	8523.32	0/1	0/0	0/0	0/0	0/0	0/0	0/0	0/0	0/0
C1	2037896	T	G	8371.31	0/1	0/0	0/0	0/0	0/0	0/0	0/0	0/0	0/0
C1	2037975	A	C	8742.33	0/1	0/0	0/0	0/0	0/0	0/0	0/0	0/0	0/0
C1	2038105	T	C	8582.33	0/1	0/0	0/0	0/0	0/0	0/0	0/0	0/0	0/0
C1	2038122	A	T	8898.33	0/1	0/0	0/0	0/0	0/0	0/0	0/0	0/0	0/0
C1	2038352	G	A	8247.33	0/1	0/0	0/0	0/0	0/0	0/0	0/0	0/0	0/0
C1	2038984	G	A	9629.35	0/1	0/0	0/0	0/0	0/0	0/0	0/0	0/0	0/0
C1	2039213	A	G	9788.33	0/1	0/0	0/0	0/0	0/0	0/0	0/0	0/0	0/0
C1	2039230	A	T	10268.3	0/1	0/0	0/0	0/0	0/0	0/0	0/0	0/0	0/0
C1	2039252	A	T	10031.3	0/1	0/0	0/0	0/0	0/0	0/0	0/0	0/0	0/0
C1	2039515	T	A	9656.34	0/1	0/0	0/0	0/0	0/0	0/0	0/0	0/0	0/0
C1	2039526	G	A	9823.34	0/1	0/0	0/0	0/0	0/0	0/0	0/0	0/0	0/0
C1	2039624	C	A	9046.33	0/1	0/0	0/0	0/0	0/0	0/0	0/0	0/0	0/0
C1	2039628	T	A	9033.34	0/1	0/0	0/0	0/0	0/0	0/0	0/0	0/0	0/0
C1	2039666	A	G	9721.34	0/1	0/0	0/0	0/0	0/0	0/0	0/0	0/0	0/0
C1	2039669	T	G	9648.34	0/1	0/0	0/0	0/0	0/0	0/0	0/0	0/0	0/0
C1	2039751	T	C	8441.34	0/1	0/0	0/0	0/0	0/0	0/0	0/0	0/0	0/0
C1	2039798	T	G	9082.33	0/1	0/0	0/0	0/0	0/0	0/0	0/0	0/0	0/0
C1	2039915	G	A	10417.3	0/1	0/0	0/0	0/0	0/0	0/0	0/0	0/0	0/0
C1	2039991	G	T	8563.33	0/1	0/0	0/0	0/0	0/0	0/0	0/0	0/0	0/0
C1	2042112	A	G	8773.33	0/1	0/0	0/0	0/0	0/0	0/0	0/0	0/0	0/0
C1	2042258	A	T	9379.33	0/1	0/0	0/0	0/0	0/0	0/0	0/0	0/0	0/0
C1	2042261	G	T	9448.33	0/1	0/0	0/0	0/0	0/0	0/0	0/0	0/0	0/0
C1	2042285	A	C	8245.12	0/1	0/0	0/0	0/0	0/0	0/0	0/0	0/0	0/0
C1	2042292	A	G	8235.36	0/1	0/0	0/0	0/0	0/0	0/0	0/0	0/0	0/0
C1	2042351	A	G	9743.33	0/1	0/0	0/0	0/0	0/0	0/0	0/0	0/0	0/0
C1	2042360	T	C	9889.33	0/1	0/0	0/0	0/0	0/0	0/0	0/0	0/0	0/0
C1	2042369	C	G	10027.3	0/1	0/0	0/0	0/0	0/0	0/0	0/0	0/0	0/0
C1	2042379	T	C	10075.3	0/1	0/0	0/0	0/0	0/0	0/0	0/0	0/0	0/0
C1	2042385	C	A	9965.33	0/1	0/0	0/0	0/0	0/0	0/0	0/0	0/0	0/0
C1	2042395	C	G	9919.33	0/1	0/0	0/0	0/0	0/0	0/0	0/0	0/0	0/0
C1	2042553	G	A	9109.33	0/1	0/0	0/0	0/0	0/0	0/0	0/0	0/0	0/0
C1	2042686	C	A	9984.33	0/1	0/0	0/0	0/0	0/0	0/0	0/0	0/0	0/0
C1	2042687	T	C	9984.33	0/1	0/0	0/0	0/0	0/0	0/0	0/0	0/0	0/0
C1	2042743	T	C	10029.3	0/1	0/0	0/0	0/0	0/0	0/0	0/0	0/0	0/0
C1	2042942	A	G	8057.33	0/1	0/0	0/0	0/0	0/0	0/0	0/0	0/0	0/0
C1	2043007	T	A	9773.33	0/1	0/0	0/0	0/0	0/0	0/0	0/0	0/0	0/0
C1	2043023	A	G	10589.3	0/1	0/0	0/0	0/0	0/0	0/0	0/0	0/0	0/0
C1	2043035	C	T	10211.3	0/1	0/0	0/0	0/0	0/0	0/0	0/0	0/0	0/0
C1	2044328	A	G	9124.33	0/1	0/0	0/0	0/0	0/0	0/0	0/0	0/0	0/0
C1	2044487	G	A	10289.3	0/1	0/0	0/0	0/0	0/0	0/0	0/0	0/0	0/0
C1	2044494	A	G	10432.3	0/1	0/0	0/0	0/0	0/0	0/0	0/0	0/0	0/0
C1	2044716	G	A	10334.3	0/1	0/0	0/0	0/0	0/0	0/0	0/0	0/0	0/0
C1	2044724	A	G	10168.3	0/1	0/0	0/0	0/0	0/0	0/0	0/0	0/0	0/0
C1	2045015	A	T	8480.33	0/1	0/0	0/0	0/0	0/0	0/0	0/0	0/0	0/0
C1	2045082	C	A	8417.33	0/1	0/0	0/0	0/0	0/0	0/0	0/0	0/0	0/0
C1	2045234	A	G	10325.3	0/1	0/0	0/0	0/0	0/0	0/0	0/0	0/0	0/0
C1	2045241	A	T	10296.3	0/1	0/0	0/0	0/0	0/0	0/0	0/0	0/0	0/0
C1	2045242	T	A	10235.3	0/1	0/0	0/0	0/0	0/0	0/0	0/0	0/0	0/0
C1	2045264	C	T	9558.33	0/1	0/0	0/0	0/0	0/0	0/0	0/0	0/0	0/0
C1	2050600	G	T	8174.34	0/1	0/0	0/0	0/0	0/0	0/0	0/0	0/0	0/0
C1	2051770	T	C	10704.3	0/1	0/0	0/0	0/0	0/0	0/0	0/0	0/0	0/0
C1	2051813	A	G	8590.33	0/1	0/0	0/0	0/0	0/0	0/0	0/0	0/0	0/0
C1	2051831	C	T	8581.33	0/1	0/0	0/0	0/0	0/0	0/0	0/0	0/0	0/0
C1	2051994	A	G	8041.33	0/1	0/0	0/0	0/0	0/0	0/0	0/0	0/0	0/0
C1	2052144	G	A	8259.33	0/1	0/0	0/0	0/0	0/0	0/0	0/0	0/0	0/0
C1	2052173	T	A	10372.3	0/1	0/0	0/0	0/0	0/0	0/0	0/0	0/0	0/0
C1	2052231	T	C	9874.33	0/1	0/0	0/0	0/0	0/0	0/0	0/0	0/0	0/0
C1	2052259	A	T	10228.3	0/1	0/0	0/0	0/0	0/0	0/0	0/0	0/0	0/0
C1	2052286	A	G	9643.33	0/1	0/0	0/0	0/0	0/0	0/0	0/0	0/0	0/0
C1	2052326	G	C	10027.3	0/1	0/0	0/0	0/0	0/0	0/0	0/0	0/0	0/0
C1	2052348	G	A	10109.3	0/1	0/0	0/0	0/0	0/0	0/0	0/0	0/0	0/0
C1	2052871	C	T	8989.33	0/1	0/0	0/0	0/0	0/0	0/0	0/0	0/0	0/0
C1	2052913	A	T	10477.3	0/1	0/0	0/0	0/0	0/0	0/0	0/0	0/0	0/0
C1	2052939	A	C	10552.3	0/1	0/0	0/0	0/0	0/0	0/0	0/0	0/0	0/0
C1	2053082	C	A	10941.3	0/1	0/0	0/0	0/0	0/0	0/0	0/0	0/0	0/0
C1	2053846	A	G	8937.33	0/1	0/0	0/0	0/0	0/0	0/0	0/0	0/0	0/0
C1	2053847	T	C	8937.33	0/1	0/0	0/0	0/0	0/0	0/0	0/0	0/0	0/0
C1	2053866	T	C	9415.33	0/1	0/0	0/0	0/0	0/0	0/0	0/0	0/0	0/0
C1	2053947	G	T	10053.3	0/1	0/0	0/0	0/0	0/0	0/0	0/0	0/0	0/0
C1	2053948	A	G	10233.3	0/1	0/0	0/0	0/0	0/0	0/0	0/0	0/0	0/0
C1	2053955	C	A	10416.3	0/1	0/0	0/0	0/0	0/0	0/0	0/0	0/0	0/0
C1	2053957	A	T	10236.3	0/1	0/0	0/0	0/0	0/0	0/0	0/0	0/0	0/0
C1	2054002	T	C	8006.33	0/1	0/0	0/0	0/0	0/0	0/0	0/0	0/0	0/0
C1	2054015	T	C	9739.33	0/1	0/0	0/0	0/0	0/0	0/0	0/0	0/0	0/0
C1	2054016	G	A	9739.33	0/1	0/0	0/0	0/0	0/0	0/0	0/0	0/0	0/0
C1	2054028	C	G	9646.33	0/1	0/0	0/0	0/0	0/0	0/0	0/0	0/0	0/0
C1	2054029	T	C	9646.33	0/1	0/0	0/0	0/0	0/0	0/0	0/0	0/0	0/0
C1	2054032	A	T	9785.33	0/1	0/0	0/0	0/0	0/0	0/0	0/0	0/0	0/0
C1	2054056	C	T	8015.33	0/1	0/0	0/0	0/0	0/0	0/0	0/0	0/0	0/0
C1	2054706	G	T	9780.33	0/1	0/0	0/0	0/0	0/0	0/0	0/0	0/0	0/0
C1	2055116	C	T	9758.33	0/1	0/0	0/0	0/0	0/0	0/0	0/0	0/0	0/0
C1	2055182	G	A	8838.33	0/1	0/0	0/0	0/0	0/0	0/0	0/0	0/0	0/0
C1	2057036	C	T	10311.3	0/1	0/0	0/0	0/0	0/0	0/0	0/0	0/0	0/0
C1	2057101	G	T	11436.3	0/1	0/0	0/0	0/0	0/0	0/0	0/0	0/0	0/0
C1	2057102	G	A	11436.3	0/1	0/0	0/0	0/0	0/0	0/0	0/0	0/0	0/0
C1	2057583	C	A	8379.33	0/1	0/0	0/0	0/0	0/0	0/0	0/0	0/0	0/0
C1	2057681	G	T	9238.33	0/1	0/0	0/0	0/0	0/0	0/0	0/0	0/0	0/0
C1	2058240	A	G	8873.32	0/1	0/0	0/0	0/0	0/0	0/0	0/0	0/0	0/0
C1	2058391	A	C	10783.3	0/1	0/0	0/0	0/0	0/0	0/0	0/0	0/0	0/0
C1	2058399	A	C	10676.3	0/1	0/0	0/0	0/0	0/0	0/0	0/0	0/0	0/0
C1	2058472	A	C	10231.3	0/1	0/0	0/0	0/0	0/0	0/0	0/0	0/0	0/0
C1	2058486	C	A	9579.33	0/1	0/0	0/0	0/0	0/0	0/0	0/0	0/0	0/0
C1	2059093	A	C	9510.33	0/1	0/0	0/0	0/0	0/0	0/0	0/0	0/0	0/0
C1	2059095	A	G	9510.33	0/1	0/0	0/0	0/0	0/0	0/0	0/0	0/0	0/0
C1	2059134	C	G	8444.33	0/1	0/0	0/0	0/0	0/0	0/0	0/0	0/0	0/0
C1	2059137	T	C	8405.33	0/1	0/0	0/0	0/0	0/0	0/0	0/0	0/0	0/0
C1	2061180	A	T	8990.33	0/1	0/0	0/0	0/0	0/0	0/0	0/0	0/0	0/0
C1	2061281	C	T	8564.33	0/1	0/0	0/0	0/0	0/0	0/0	0/0	0/0	0/0
C1	2063058	G	A	9357.33	0/1	0/0	0/0	0/0	0/0	0/0	0/0	0/0	0/0
C1	2063110	T	G	8240.33	0/1	0/0	0/0	0/0	0/0	0/0	0/0	0/0	0/0
C1	2063285	C	T	8394.33	0/1	0/0	0/0	0/0	0/0	0/0	0/0	0/0	0/0
C1	2063415	C	A	10243.3	0/1	0/0	0/0	0/0	0/0	0/0	0/0	0/0	0/0
C1	2063438	G	T	10992.3	0/1	0/0	0/0	0/0	0/0	0/0	0/0	0/0	0/0
C1	2063454	T	C	10059.3	0/1	0/0	0/0	0/0	0/0	0/0	0/0	0/0	0/0
C1	2063483	T	C	8621.33	0/1	0/0	0/0	0/0	0/0	0/0	0/0	0/0	0/0
C1	2063522	G	C	8588.33	0/1	0/0	0/0	0/0	0/0	0/0	0/0	0/0	0/0
C1	2063575	T	G	10260.3	0/1	0/0	0/0	0/0	0/0	0/0	0/0	0/0	0/0
C1	2063588	G	C	10059.3	0/1	0/0	0/0	0/0	0/0	0/0	0/0	0/0	0/0
C1	2063716	G	T	10696.3	0/1	0/0	0/0	0/0	0/0	0/0	0/0	0/0	0/0
C1	2063718	G	T	10801.3	0/1	0/0	0/0	0/0	0/0	0/0	0/0	0/0	0/0
C1	2063720	A	G	10696.3	0/1	0/0	0/0	0/0	0/0	0/0	0/0	0/0	0/0
C1	2063755	C	A	8329.33	0/1	0/0	0/0	0/0	0/0	0/0	0/0	0/0	0/0
C1	2063807	G	A	10141.3	0/1	0/0	0/0	0/0	0/0	0/0	0/0	0/0	0/0
C1	2063908	A	C	8772.33	0/1	0/0	0/0	0/0	0/0	0/0	0/0	0/0	0/0
C1	2064010	T	A	10872.3	0/1	0/0	0/0	0/0	0/0	0/0	0/0	0/0	0/0
C1	2064013	T	C	10877.3	0/1	0/0	0/0	0/0	0/0	0/0	0/0	0/0	0/0
C1	2064060	G	A	11204.3	0/1	0/0	0/0	0/0	0/0	0/0	0/0	0/0	0/0
C1	2064061	T	C	11204.3	0/1	0/0	0/0	0/0	0/0	0/0	0/0	0/0	0/0
C1	2064256	G	A	9300.33	0/1	0/0	0/0	0/0	0/0	0/0	0/0	0/0	0/0
C1	2064274	C	T	11534.3	0/1	0/0	0/0	0/0	0/0	0/0	0/0	0/0	0/0
C1	2064283	T	C	11589.3	0/1	0/0	0/0	0/0	0/0	0/0	0/0	0/0	0/0
C1	2064385	T	C	10147.3	0/1	0/0	0/0	0/0	0/0	0/0	0/0	0/0	0/0
C1	2064394	G	A	10182.3	0/1	0/0	0/0	0/0	0/0	0/0	0/0	0/0	0/0
C1	2064595	C	T	8157.33	0/1	0/0	0/0	0/0	0/0	0/0	0/0	0/0	0/0
C1	2064684	G	A	10480.3	0/1	0/0	0/0	0/0	0/0	0/0	0/0	0/0	0/0
C1	2064691	G	A	10801.3	0/1	0/0	0/0	0/0	0/0	0/0	0/0	0/0	0/0
C1	2064694	C	T	10820.3	0/1	0/0	0/0	0/0	0/0	0/0	0/0	0/0	0/0
C1	2064766	A	G	12033.3	0/1	0/0	0/0	0/0	0/0	0/0	0/0	0/0	0/0
C1	2064800	A	C	12693.3	0/1	0/0	0/0	0/0	0/0	0/0	0/0	0/0	0/0
C1	2064820	T	C	12327.3	0/1	0/0	0/0	0/0	0/0	0/0	0/0	0/0	0/0
C1	2064901	A	G	12894.3	0/1	0/0	0/0	0/0	0/0	0/0	0/0	0/0	0/0
C1	2064904	C	T	12884.3	0/1	0/0	0/0	0/0	0/0	0/0	0/0	0/0	0/0
C1	2071355	T	A	10116.3	0/1	0/0	0/0	0/0	0/0	0/0	0/0	0/0	0/0
C1	2071558	A	G	9612.33	0/1	0/0	0/0	0/0	0/0	0/0	0/0	0/0	0/0
C1	2071562	A	G	9865.33	0/1	0/0	0/0	0/0	0/0	0/0	0/0	0/0	0/0
C1	2071582	T	A	9490.33	0/1	0/0	0/0	0/0	0/0	0/0	0/0	0/0	0/0
C1	2071586	C	G	9308.34	0/1	0/0	0/0	0/0	0/0	0/0	0/0	0/0	0/0
C1	2073944	A	G	8029.33	0/1	0/0	0/0	0/0	0/0	0/0	0/0	0/0	0/0
C1	2073969	T	A	9389.3	0/1	0/0	0/0	0/0	0/0	0/0	0/0	0/0	0/0
C1	2074332	A	T	9042.33	0/1	0/0	0/0	0/0	0/0	0/0	0/0	0/0	0/0
C1	2074333	A	T	9042.33	0/1	0/0	0/0	0/0	0/0	0/0	0/0	0/0	0/0
C1	2074452	A	T	10194.3	0/1	0/0	0/0	0/0	0/0	0/0	0/0	0/0	0/0
C1	2074458	G	A	10221.3	0/1	0/0	0/0	0/0	0/0	0/0	0/0	0/0	0/0
C1	2074468	G	C	10354.3	0/1	0/0	0/0	0/0	0/0	0/0	0/0	0/0	0/0
C1	2074488	C	T	8554.33	0/1	0/0	0/0	0/0	0/0	0/0	0/0	0/0	0/0
C1	2074590	T	C	9774.33	0/1	0/0	0/0	0/0	0/0	0/0	0/0	0/0	0/0
C1	2074593	A	T	10055.3	0/1	0/0	0/0	0/0	0/0	0/0	0/0	0/0	0/0
C1	2074598	C	A	10007.3	0/1	0/0	0/0	0/0	0/0	0/0	0/0	0/0	0/0
C1	2074626	T	G	8037.32	0/1	0/0	0/0	0/0	0/0	0/0	0/0	0/0	0/0
C1	2074880	G	A	8901.33	0/1	0/0	0/0	0/0	0/0	0/0	0/0	0/0	0/0
C1	2074969	T	C	8534.33	0/1	0/0	0/0	0/0	0/0	0/0	0/0	0/0	0/0
C1	2075007	T	G	9204.33	0/1	0/0	0/0	0/0	0/0	0/0	0/0	0/0	0/0
C1	2075028	T	C	8980.33	0/1	0/0	0/0	0/0	0/0	0/0	0/0	0/0	0/0
C1	2075052	A	G	9247.33	0/1	0/0	0/0	0/0	0/0	0/0	0/0	0/0	0/0
C1	2075092	A	G	9300.33	0/1	0/0	0/0	0/0	0/0	0/0	0/0	0/0	0/0
C1	2075106	A	G	9243.33	0/1	0/0	0/0	0/0	0/0	0/0	0/0	0/0	0/0
C1	2075209	C	A	11050.3	0/1	0/0	0/0	0/0	0/0	0/0	0/0	0/0	0/0
C1	2075229	G	A	11068.3	0/1	0/0	0/0	0/0	0/0	0/0	0/0	0/0	0/0
C1	2075271	T	C	9240.33	0/1	0/0	0/0	0/0	0/0	0/0	0/0	0/0	0/0
C1	2075313	A	T	10974.3	0/1	0/0	0/0	0/0	0/0	0/0	0/0	0/0	0/0
C1	2075314	C	T	11040.3	0/1	0/0	0/0	0/0	0/0	0/0	0/0	0/0	0/0
C1	2075331	A	G	10752.3	0/1	0/0	0/0	0/0	0/0	0/0	0/0	0/0	0/0
C1	2075497	C	A	11143.3	0/1	0/0	0/0	0/0	0/0	0/0	0/0	0/0	0/0
C1	2075506	T	C	11456.3	0/1	0/0	0/0	0/0	0/0	0/0	0/0	0/0	0/0
C1	2075508	G	A	11329.3	0/1	0/0	0/0	0/0	0/0	0/0	0/0	0/0	0/0
C1	2075532	T	C	11239.3	0/1	0/0	0/0	0/0	0/0	0/0	0/0	0/0	0/0
C1	2075540	T	G	11107.3	0/1	0/0	0/0	0/0	0/0	0/0	0/0	0/0	0/0
C1	2075544	G	T	10885.3	0/1	0/0	0/0	0/0	0/0	0/0	0/0	0/0	0/0
C1	2075561	G	A	10882.3	0/1	0/0	0/0	0/0	0/0	0/0	0/0	0/0	0/0
C1	2075571	C	G	10625.3	0/1	0/0	0/0	0/0	0/0	0/0	0/0	0/0	0/0
C1	2075572	G	A	10583.3	0/1	0/0	0/0	0/0	0/0	0/0	0/0	0/0	0/0
C1	2075614	T	C	10689.3	0/1	0/0	0/0	0/0	0/0	0/0	0/0	0/0	0/0
C1	2075622	T	G	10919.3	0/1	0/0	0/0	0/0	0/0	0/0	0/0	0/0	0/0
C1	2075649	C	T	9215.33	0/1	0/0	0/0	0/0	0/0	0/0	0/0	0/0	0/0
C1	2075765	G	A	9213.33	0/1	0/0	0/0	0/0	0/0	0/0	0/0	0/0	0/0
C1	2075853	A	G	10014.3	0/1	0/0	0/0	0/0	0/0	0/0	0/0	0/0	0/0
C1	2075860	T	G	9528.33	0/1	0/0	0/0	0/0	0/0	0/0	0/0	0/0	0/0
C1	2076038	T	A	9634.33	0/1	0/0	0/0	0/0	0/0	0/0	0/0	0/0	0/0
C1	2076574	T	C	10642.3	0/1	0/0	0/0	0/0	0/0	0/0	0/0	0/0	0/0
C1	2076578	G	A	10800.3	0/1	0/0	0/0	0/0	0/0	0/0	0/0	0/0	0/0
C1	2076586	G	A	10479.3	0/1	0/0	0/0	0/0	0/0	0/0	0/0	0/0	0/0
C1	2076611	A	G	11332.3	0/1	0/0	0/0	0/0	0/0	0/0	0/0	0/0	0/0
C1	2076613	C	T	11332.3	0/1	0/0	0/0	0/0	0/0	0/0	0/0	0/0	0/0
C1	2076633	T	C	11076.3	0/1	0/0	0/0	0/0	0/0	0/0	0/0	0/0	0/0
C1	2076634	A	G	11076.3	0/1	0/0	0/0	0/0	0/0	0/0	0/0	0/0	0/0
C1	2076654	A	G	8891.33	0/1	0/0	0/0	0/0	0/0	0/0	0/0	0/0	0/0
C1	2076670	T	A	8734.33	0/1	0/0	0/0	0/0	0/0	0/0	0/0	0/0	0/0
C1	2076685	T	C	8406.33	0/1	0/0	0/0	0/0	0/0	0/0	0/0	0/0	0/0
C1	2076953	C	T	9608.33	0/1	0/0	0/0	0/0	0/0	0/0	0/0	0/0	0/0
C1	2076991	C	G	10192.3	0/1	0/0	0/0	0/0	0/0	0/0	0/0	0/0	0/0
C1	2077005	A	C	9586.33	0/1	0/0	0/0	0/0	0/0	0/0	0/0	0/0	0/0
C1	2077222	G	T	9805.33	0/1	0/0	0/0	0/0	0/0	0/0	0/0	0/0	0/0
C1	2077423	G	A	10719.3	0/1	0/0	0/0	0/0	0/0	0/0	0/0	0/0	0/0
C1	2077632	A	C	9960.33	0/1	0/0	0/0	0/0	0/0	0/0	0/0	0/0	0/0
C1	2077652	A	T	9954.33	0/1	0/0	0/0	0/0	0/0	0/0	0/0	0/0	0/0
C1	2077659	T	C	10125.3	0/1	0/0	0/0	0/0	0/0	0/0	0/0	0/0	0/0
C1	2077667	A	T	9869.33	0/1	0/0	0/0	0/0	0/0	0/0	0/0	0/0	0/0
C1	2077698	T	C	8005.33	0/1	0/0	0/0	0/0	0/0	0/0	0/0	0/0	0/0
C1	2077833	T	C	8031.33	0/1	0/0	0/0	0/0	0/0	0/0	0/0	0/0	0/0
C1	2077902	T	A	8741.33	0/1	0/0	0/0	0/0	0/0	0/0	0/0	0/0	0/0
C1	2078060	C	T	8831.33	0/1	0/0	0/0	0/0	0/0	0/0	0/0	0/0	0/0
C1	2078090	A	T	8891.33	0/1	0/0	0/0	0/0	0/0	0/0	0/0	0/0	0/0
C1	2078134	G	A	10911.3	0/1	0/0	0/0	0/0	0/0	0/0	0/0	0/0	0/0
C1	2078138	C	A	10928.3	0/1	0/0	0/0	0/0	0/0	0/0	0/0	0/0	0/0
C1	2078200	T	A	11233.3	0/1	0/0	0/0	0/0	0/0	0/0	0/0	0/0	0/0
C1	2078207	A	G	11314.3	0/1	0/0	0/0	0/0	0/0	0/0	0/0	0/0	0/0
C1	2078218	T	C	11095.3	0/1	0/0	0/0	0/0	0/0	0/0	0/0	0/0	0/0
C1	2078231	T	G	11314.3	0/1	0/0	0/0	0/0	0/0	0/0	0/0	0/0	0/0
C1	2078238	T	C	10938.3	0/1	0/0	0/0	0/0	0/0	0/0	0/0	0/0	0/0
C1	2078275	T	G	9156.33	0/1	0/0	0/0	0/0	0/0	0/0	0/0	0/0	0/0
C1	2078323	T	C	9201.33	0/1	0/0	0/0	0/0	0/0	0/0	0/0	0/0	0/0
C1	2078347	G	T	8994.33	0/1	0/0	0/0	0/0	0/0	0/0	0/0	0/0	0/0
C1	2078414	G	C	10689.3	0/1	0/0	0/0	0/0	0/0	0/0	0/0	0/0	0/0
C1	2078421	G	A	10268.3	0/1	0/0	0/0	0/0	0/0	0/0	0/0	0/0	0/0
C1	2078463	G	A	10916.3	0/1	0/0	0/0	0/0	0/0	0/0	0/0	0/0	0/0
C1	2078465	C	A	10916.3	0/1	0/0	0/0	0/0	0/0	0/0	0/0	0/0	0/0
C1	2078638	C	G	8752.33	0/1	0/0	0/0	0/0	0/0	0/0	0/0	0/0	0/0
C1	2078653	C	T	10339.3	0/1	0/0	0/0	0/0	0/0	0/0	0/0	0/0	0/0
C1	2078656	A	C	10339.3	0/1	0/0	0/0	0/0	0/0	0/0	0/0	0/0	0/0
C1	2078683	C	T	10399.3	0/1	0/0	0/0	0/0	0/0	0/0	0/0	0/0	0/0
C1	2078689	C	T	10411.3	0/1	0/0	0/0	0/0	0/0	0/0	0/0	0/0	0/0
C1	2078695	T	C	10143.3	0/1	0/0	0/0	0/0	0/0	0/0	0/0	0/0	0/0
C1	2078737	C	T	9237.33	0/1	0/0	0/0	0/0	0/0	0/0	0/0	0/0	0/0
C1	2078741	T	A	9319.33	0/1	0/0	0/0	0/0	0/0	0/0	0/0	0/0	0/0
C1	2078742	T	C	9319.33	0/1	0/0	0/0	0/0	0/0	0/0	0/0	0/0	0/0
C1	2078753	G	A	9095.33	0/1	0/0	0/0	0/0	0/0	0/0	0/0	0/0	0/0
C1	2078774	A	C	9107.33	0/1	0/0	0/0	0/0	0/0	0/0	0/0	0/0	0/0
C1	2078776	A	G	8846.33	0/1	0/0	0/0	0/0	0/0	0/0	0/0	0/0	0/0
C1	2078790	G	A	9434.33	0/1	0/0	0/0	0/0	0/0	0/0	0/0	0/0	0/0
C1	2078796	C	A	9417.33	0/1	0/0	0/0	0/0	0/0	0/0	0/0	0/0	0/0
C1	2078830	G	A	8420.33	0/1	0/0	0/0	0/0	0/0	0/0	0/0	0/0	0/0
C1	2078843	T	C	8176.31	0/1	0/0	0/0	0/0	0/0	0/0	0/0	0/0	0/0
C1	2078885	A	C	10655.3	0/1	0/0	0/0	0/0	0/0	0/0	0/0	0/0	0/0
C1	2078886	A	G	10693.3	0/1	0/0	0/0	0/0	0/0	0/0	0/0	0/0	0/0
C1	2078902	G	C	10158.3	0/1	0/0	0/0	0/0	0/0	0/0	0/0	0/0	0/0
C1	2079153	C	G	8916.33	0/1	0/0	0/0	0/0	0/0	0/0	0/0	0/0	0/0
C1	2079216	G	T	10558.3	0/1	0/0	0/0	0/0	0/0	0/0	0/0	0/0	0/0
C1	2079219	G	A	10599.3	0/1	0/0	0/0	0/0	0/0	0/0	0/0	0/0	0/0
C1	2079330	T	G	11367.3	0/1	0/0	0/0	0/0	0/0	0/0	0/0	0/0	0/0
C1	2079335	T	G	11353.3	0/1	0/0	0/0	0/0	0/0	0/0	0/0	0/0	0/0
C1	2079336	G	T	11263.3	0/1	0/0	0/0	0/0	0/0	0/0	0/0	0/0	0/0
C1	2079351	A	G	9399.33	0/1	0/0	0/0	0/0	0/0	0/0	0/0	0/0	0/0
C1	2079430	T	G	9059.33	0/1	0/0	0/0	0/0	0/0	0/0	0/0	0/0	0/0
C1	2079514	T	G	9566.33	0/1	0/0	0/0	0/0	0/0	0/0	0/0	0/0	0/0
C1	2079718	T	G	8692.33	0/1	0/0	0/0	0/0	0/0	0/0	0/0	0/0	0/0
C1	2079742	G	A	8250.4	0/1	0/0	0/0	0/0	0/0	0/0	0/0	0/0	0/0
C1	2079819	A	G	8606.33	0/1	0/0	0/0	0/0	0/0	0/0	0/0	0/0	0/0
C1	2079832	A	G	9103.33	0/1	0/0	0/0	0/0	0/0	0/0	0/0	0/0	0/0
C1	2079842	C	T	9089.33	0/1	0/0	0/0	0/0	0/0	0/0	0/0	0/0	0/0
C1	2079855	T	G	8623.33	0/1	0/0	0/0	0/0	0/0	0/0	0/0	0/0	0/0
C1	2079861	G	A	8631.33	0/1	0/0	0/0	0/0	0/0	0/0	0/0	0/0	0/0
C1	2079866	A	T	8458.33	0/1	0/0	0/0	0/0	0/0	0/0	0/0	0/0	0/0
C1	2079898	C	T	9662.33	0/1	0/0	0/0	0/0	0/0	0/0	0/0	0/0	0/0
C1	2079904	A	G	9797.33	0/1	0/0	0/0	0/0	0/0	0/0	0/0	0/0	0/0
C1	2079911	C	T	10207.3	0/1	0/0	0/0	0/0	0/0	0/0	0/0	0/0	0/0
C1	2079918	C	T	10339.4	0/1	0/0	0/0	0/0	0/0	0/0	0/0	0/0	0/0
C1	2079919	C	T	10294.4	0/1	0/0	0/0	0/0	0/0	0/0	0/0	0/0	0/0
C1	2079920	A	T	10249.4	0/1	0/0	0/0	0/0	0/0	0/0	0/0	0/0	0/0
C1	2079935	C	T	8227.33	0/1	0/0	0/0	0/0	0/0	0/0	0/0	0/0	0/0
C1	2080040	C	G	8667.33	0/1	0/0	0/0	0/0	0/0	0/0	0/0	0/0	0/0
C1	2080077	T	G	11274.3	0/1	0/0	0/0	0/0	0/0	0/0	0/0	0/0	0/0
C1	2080079	A	T	11364.3	0/1	0/0	0/0	0/0	0/0	0/0	0/0	0/0	0/0
C1	2080088	A	G	11602.3	0/1	0/0	0/0	0/0	0/0	0/0	0/0	0/0	0/0
C1	2080094	A	G	11545.3	0/1	0/0	0/0	0/0	0/0	0/0	0/0	0/0	0/0
C1	2080098	T	A	11371.3	0/1	0/0	0/0	0/0	0/0	0/0	0/0	0/0	0/0
C1	2080109	C	A	11821.3	0/1	0/0	0/0	0/0	0/0	0/0	0/0	0/0	0/0
C1	2080116	G	T	11773.3	0/1	0/0	0/0	0/0	0/0	0/0	0/0	0/0	0/0
C1	2080128	T	A	11680.3	0/1	0/0	0/0	0/0	0/0	0/0	0/0	0/0	0/0
C1	2080132	T	C	11701.3	0/1	0/0	0/0	0/0	0/0	0/0	0/0	0/0	0/0
C1	2080139	T	G	11689.3	0/1	0/0	0/0	0/0	0/0	0/0	0/0	0/0	0/0
C1	2080176	G	A	11050.3	0/1	0/0	0/0	0/0	0/0	0/0	0/0	0/0	0/0
C1	2080191	T	A	11276.3	0/1	0/0	0/0	0/0	0/0	0/0	0/0	0/0	0/0
C1	2080222	G	T	11136.3	0/1	0/0	0/0	0/0	0/0	0/0	0/0	0/0	0/0
C1	2080291	C	A	11055.3	0/1	0/0	0/0	0/0	0/0	0/0	0/0	0/0	0/0
C1	2080323	T	C	10799.3	0/1	0/0	0/0	0/0	0/0	0/0	0/0	0/0	0/0
C1	2080326	A	G	11056.3	0/1	0/0	0/0	0/0	0/0	0/0	0/0	0/0	0/0
C1	2080335	G	C	10765.3	0/1	0/0	0/0	0/0	0/0	0/0	0/0	0/0	0/0
C1	2080423	C	A	9931.33	0/1	0/0	0/0	0/0	0/0	0/0	0/0	0/0	0/0
C1	2080454	C	T	9771.34	0/1	0/0	0/0	0/0	0/0	0/0	0/0	0/0	0/0
C1	2080536	G	A	10524.3	0/1	0/0	0/0	0/0	0/0	0/0	0/0	0/0	0/0
C1	2080554	G	A	10613.3	0/1	0/0	0/0	0/0	0/0	0/0	0/0	0/0	0/0
C1	2080560	C	A	10684.3	0/1	0/0	0/0	0/0	0/0	0/0	0/0	0/0	0/0
C1	2080584	T	C	9943.33	0/1	0/0	0/0	0/0	0/0	0/0	0/0	0/0	0/0
C1	2080590	C	T	10226.3	0/1	0/0	0/0	0/0	0/0	0/0	0/0	0/0	0/0
C1	2080592	A	C	10356.3	0/1	0/0	0/0	0/0	0/0	0/0	0/0	0/0	0/0
C1	2080593	T	C	10398.3	0/1	0/0	0/0	0/0	0/0	0/0	0/0	0/0	0/0
C1	2080599	T	G	10167.3	0/1	0/0	0/0	0/0	0/0	0/0	0/0	0/0	0/0
C1	2080731	T	C	8742.33	0/1	0/0	0/0	0/0	0/0	0/0	0/0	0/0	0/0
C1	2080989	G	A	8055.69	0/1	0/0	0/0	0/0	0/0	0/0	0/0	0/0	0/0
C1	2081019	T	C	8732.36	0/1	0/0	0/0	0/0	0/0	0/0	0/0	0/0	0/0
C1	2081028	G	T	8906.35	0/1	0/0	0/0	0/0	0/0	0/0	0/0	0/0	0/0
C1	2081089	G	A	10287.3	0/1	0/0	0/0	0/0	0/0	0/0	0/0	0/0	0/0
C1	2081095	C	T	10292.3	0/1	0/0	0/0	0/0	0/0	0/0	0/0	0/0	0/0
C1	2081117	G	T	9964.33	0/1	0/0	0/0	0/0	0/0	0/0	0/0	0/0	0/0
C1	2081127	G	T	9811.33	0/1	0/0	0/0	0/0	0/0	0/0	0/0	0/0	0/0
C1	2081128	A	G	9766.33	0/1	0/0	0/0	0/0	0/0	0/0	0/0	0/0	0/0
C1	2081212	A	T	9935.33	0/1	0/0	0/0	0/0	0/0	0/0	0/0	0/0	0/0
C1	2081213	G	C	10172.3	0/1	0/0	0/0	0/0	0/0	0/0	0/0	0/0	0/0
C1	2081214	G	T	10264.3	0/1	0/0	0/0	0/0	0/0	0/0	0/0	0/0	0/0
C1	2081220	T	C	9988.33	0/1	0/0	0/0	0/0	0/0	0/0	0/0	0/0	0/0
C1	2081251	C	G	10463.3	0/1	0/0	0/0	0/0	0/0	0/0	0/0	0/0	0/0
C1	2081290	C	G	8682.33	0/1	0/0	0/0	0/0	0/0	0/0	0/0	0/0	0/0
C1	2081323	G	A	10140.3	0/1	0/0	0/0	0/0	0/0	0/0	0/0	0/0	0/0
C1	2081329	G	A	10283.3	0/1	0/0	0/0	0/0	0/0	0/0	0/0	0/0	0/0
C1	2081332	G	C	10315.3	0/1	0/0	0/0	0/0	0/0	0/0	0/0	0/0	0/0
C1	2081341	C	T	10250.3	0/1	0/0	0/0	0/0	0/0	0/0	0/0	0/0	0/0
C1	2081344	A	G	10198.3	0/1	0/0	0/0	0/0	0/0	0/0	0/0	0/0	0/0
C1	2081371	G	A	8289.33	0/1	0/0	0/0	0/0	0/0	0/0	0/0	0/0	0/0
C1	2081446	C	A	8189.33	0/1	0/0	0/0	0/0	0/0	0/0	0/0	0/0	0/0
C1	2081502	C	G	10136.3	0/1	0/0	0/0	0/0	0/0	0/0	0/0	0/0	0/0
C1	2081503	A	G	10181.3	0/1	0/0	0/0	0/0	0/0	0/0	0/0	0/0	0/0
C1	2081505	G	T	10351.3	0/1	0/0	0/0	0/0	0/0	0/0	0/0	0/0	0/0
C1	2081509	A	G	10126.3	0/1	0/0	0/0	0/0	0/0	0/0	0/0	0/0	0/0
C1	2081559	C	G	8548.32	0/1	0/0	0/0	0/0	0/0	0/0	0/0	0/0	0/0
C1	2081569	A	C	8312.32	0/1	0/0	0/0	0/0	0/0	0/0	0/0	0/0	0/0
C1	2083297	C	G	8838.33	0/1	0/0	0/0	0/0	0/0	0/0	0/0	0/0	0/0
C1	2083374	C	T	8907.34	0/1	0/0	0/0	0/0	0/0	0/0	0/0	0/0	0/0
C1	2083391	C	T	8838.33	0/1	0/0	0/0	0/0	0/0	0/0	0/0	0/0	0/0
C1	2083767	A	G	9368.33	0/1	0/0	0/0	0/0	0/0	0/0	0/0	0/0	0/0
C1	2083815	G	C	9483.33	0/1	0/0	0/0	0/0	0/0	0/0	0/0	0/0	0/0
C1	2083851	G	T	9794.33	0/1	0/0	0/0	0/0	0/0	0/0	0/0	0/0	0/0
C1	2083911	G	A	11721.3	0/1	0/0	0/0	0/0	0/0	0/0	0/0	0/0	0/0
C1	2083945	A	G	11019.3	0/1	0/0	0/0	0/0	0/0	0/0	0/0	0/0	0/0
C1	2084031	G	A	8527.33	0/1	0/0	0/0	0/0	0/0	0/0	0/0	0/0	0/0
C1	2084102	G	T	8980.33	0/1	0/0	0/0	0/0	0/0	0/0	0/0	0/0	0/0
C1	2084157	T	G	11021.3	0/1	0/0	0/0	0/0	0/0	0/0	0/0	0/0	0/0
C1	2084159	A	T	11246.3	0/1	0/0	0/0	0/0	0/0	0/0	0/0	0/0	0/0
C1	2084173	G	A	10720.3	0/1	0/0	0/0	0/0	0/0	0/0	0/0	0/0	0/0
C1	2084248	G	A	8882.33	0/1	0/0	0/0	0/0	0/0	0/0	0/0	0/0	0/0
C1	2084256	T	A	8940.33	0/1	0/0	0/0	0/0	0/0	0/0	0/0	0/0	0/0
C1	2085711	G	A	8068.33	0/1	0/0	0/0	0/0	0/0	0/0	0/0	0/0	0/0
C1	2085806	T	G	9669.33	0/1	0/0	0/0	0/0	0/0	0/0	0/0	0/0	0/0
C1	2085812	A	C	9613.33	0/1	0/0	0/0	0/0	0/0	0/0	0/0	0/0	0/0
C1	2086491	A	G	8796.33	0/1	0/0	0/0	0/0	0/0	0/0	0/0	0/0	0/0
C1	2086492	C	T	8796.33	0/1	0/0	0/0	0/0	0/0	0/0	0/0	0/0	0/0
C1	2086785	T	C	10728.3	0/1	0/0	0/0	0/0	0/0	0/0	0/0	0/0	0/0
C1	2086884	T	C	11827.3	0/1	0/0	0/0	0/0	0/0	0/0	0/0	0/0	0/0
C1	2086893	A	C	11596.3	0/1	0/0	0/0	0/0	0/0	0/0	0/0	0/0	0/0
C1	2086914	T	A	8478.33	0/1	0/0	0/0	0/0	0/0	0/0	0/0	0/0	0/0
C1	2087939	A	C	11011.3	0/1	0/0	0/0	0/0	0/0	0/0	0/0	0/0	0/0
C1	2087948	C	A	10812.3	0/1	0/0	0/0	0/0	0/0	0/0	0/0	0/0	0/0
C1	2088032	T	C	9910.33	0/1	0/0	0/0	0/0	0/0	0/0	0/0	0/0	0/0
C1	2088037	T	A	9820.33	0/1	0/0	0/0	0/0	0/0	0/0	0/0	0/0	0/0
C1	2088108	G	A	8557.33	0/1	0/0	0/0	0/0	0/0	0/0	0/0	0/0	0/0
C1	2088267	C	A	10981.3	0/1	0/0	0/0	0/0	0/0	0/0	0/0	0/0	0/0
C1	2088403	A	C	9437.33	0/1	0/0	0/0	0/0	0/0	0/0	0/0	0/0	0/0
C1	2088567	T	A	9197.33	0/1	0/0	0/0	0/0	0/0	0/0	0/0	0/0	0/0
C1	2088626	A	C	9194.33	0/1	0/0	0/0	0/0	0/0	0/0	0/0	0/0	0/0
C1	2088649	T	C	8942.33	0/1	0/0	0/0	0/0	0/0	0/0	0/0	0/0	0/0
C1	2088730	A	G	10199.3	0/1	0/0	0/0	0/0	0/0	0/0	0/0	0/0	0/0
C1	2088739	C	T	10302.3	0/1	0/0	0/0	0/0	0/0	0/0	0/0	0/0	0/0
C1	2088740	A	G	10259.3	0/1	0/0	0/0	0/0	0/0	0/0	0/0	0/0	0/0
C1	2088743	C	T	9940.33	0/1	0/0	0/0	0/0	0/0	0/0	0/0	0/0	0/0
C1	2089165	G	A	8377.32	0/1	0/0	0/0	0/0	0/0	0/0	0/0	0/0	0/0
C1	2089202	A	T	10148.3	0/1	0/0	0/0	0/0	0/0	0/0	0/0	0/0	0/0
C1	2089204	A	T	10148.3	0/1	0/0	0/0	0/0	0/0	0/0	0/0	0/0	0/0
C1	2089276	A	G	8044.33	0/1	0/0	0/0	0/0	0/0	0/0	0/0	0/0	0/0
C1	2089309	A	G	8251.33	0/1	0/0	0/0	0/0	0/0	0/0	0/0	0/0	0/0
C1	2089390	C	T	8446.33	0/1	0/0	0/0	0/0	0/0	0/0	0/0	0/0	0/0
C1	2089523	T	C	8740.33	0/1	0/0	0/0	0/0	0/0	0/0	0/0	0/0	0/0
C1	2089528	C	G	8895.33	0/1	0/0	0/0	0/0	0/0	0/0	0/0	0/0	0/0
C1	2089543	G	A	8976.33	0/1	0/0	0/0	0/0	0/0	0/0	0/0	0/0	0/0
C1	2089549	T	G	8935.33	0/1	0/0	0/0	0/0	0/0	0/0	0/0	0/0	0/0
C1	2089636	C	T	8829.33	0/1	0/0	0/0	0/0	0/0	0/0	0/0	0/0	0/0
C1	2089642	C	T	9026.33	0/1	0/0	0/0	0/0	0/0	0/0	0/0	0/0	0/0
C1	2089709	A	G	9107.33	0/1	0/0	0/0	0/0	0/0	0/0	0/0	0/0	0/0
C1	2090117	A	C	8461.33	0/1	0/0	0/0	0/0	0/0	0/0	0/0	0/0	0/0
C1	2090171	A	T	9127.33	0/1	0/0	0/0	0/0	0/0	0/0	0/0	0/0	0/0
C1	2090201	A	G	8718.35	0/1	0/0	0/0	0/0	0/0	0/0	0/0	0/0	0/0
C1	2090273	T	C	8882.34	0/1	0/0	0/0	0/0	0/0	0/0	0/0	0/0	0/0
C1	2090347	T	G	10381.3	0/1	0/0	0/0	0/0	0/0	0/0	0/0	0/0	0/0
C1	2090353	G	T	10385.3	0/1	0/0	0/0	0/0	0/0	0/0	0/0	0/0	0/0
C1	2090389	G	A	9468.33	0/1	0/0	0/0	0/0	0/0	0/0	0/0	0/0	0/0
C1	2090390	G	A	9333.33	0/1	0/0	0/0	0/0	0/0	0/0	0/0	0/0	0/0
C1	2090475	G	A	8628.33	0/1	0/0	0/0	0/0	0/0	0/0	0/0	0/0	0/0
C1	2090517	T	C	8383.33	0/1	0/0	0/0	0/0	0/0	0/0	0/0	0/0	0/0
C1	2090532	T	C	8431.33	0/1	0/0	0/0	0/0	0/0	0/0	0/0	0/0	0/0
C1	2090556	G	T	8794.33	0/1	0/0	0/0	0/0	0/0	0/0	0/0	0/0	0/0
C1	2090610	C	T	8862.33	0/1	0/0	0/0	0/0	0/0	0/0	0/0	0/0	0/0
C1	2090631	G	A	8644.33	0/1	0/0	0/0	0/0	0/0	0/0	0/0	0/0	0/0
C1	2090728	G	A	11347.3	0/1	0/0	0/0	0/0	0/0	0/0	0/0	0/0	0/0
C1	2090730	C	T	11347.3	0/1	0/0	0/0	0/0	0/0	0/0	0/0	0/0	0/0
C1	2091031	A	C	10020.3	0/1	0/0	0/0	0/0	0/0	0/0	0/0	0/0	0/0
C1	2091036	C	A	10183.3	0/1	0/0	0/0	0/0	0/0	0/0	0/0	0/0	0/0
C1	2091042	C	G	10038.3	0/1	0/0	0/0	0/0	0/0	0/0	0/0	0/0	0/0
C1	2091105	T	G	8706.33	0/1	0/0	0/0	0/0	0/0	0/0	0/0	0/0	0/0
C1	2091143	T	C	8733.33	0/1	0/0	0/0	0/0	0/0	0/0	0/0	0/0	0/0
C1	2091305	T	G	9131.33	0/1	0/0	0/0	0/0	0/0	0/0	0/0	0/0	0/0
C1	2091391	T	A	10855.3	0/1	0/0	0/0	0/0	0/0	0/0	0/0	0/0	0/0
C1	2091394	T	C	10837.3	0/1	0/0	0/0	0/0	0/0	0/0	0/0	0/0	0/0
C1	2091406	G	A	10282.3	0/1	0/0	0/0	0/0	0/0	0/0	0/0	0/0	0/0
C1	2091431	A	G	10069.3	0/1	0/0	0/0	0/0	0/0	0/0	0/0	0/0	0/0
C1	2091433	G	C	10114.3	0/1	0/0	0/0	0/0	0/0	0/0	0/0	0/0	0/0
C1	2091463	A	C	9742.29	0/1	0/0	0/0	0/0	0/0	0/0	0/0	0/0	0/0
C1	2091511	G	T	8617.32	0/1	0/0	0/0	0/0	0/0	0/0	0/0	0/0	0/0
C1	2091545	C	A	8102.33	0/1	0/0	0/0	0/0	0/0	0/0	0/0	0/0	0/0
C1	2091725	T	G	8886.33	0/1	0/0	0/0	0/0	0/0	0/0	0/0	0/0	0/0
C1	2091838	G	T	8809.33	0/1	0/0	0/0	0/0	0/0	0/0	0/0	0/0	0/0
C1	2091872	C	T	8241.33	0/1	0/0	0/0	0/0	0/0	0/0	0/0	0/0	0/0
C1	2091883	T	C	10161.3	0/1	0/0	0/0	0/0	0/0	0/0	0/0	0/0	0/0
C1	2091886	C	T	10434.3	0/1	0/0	0/0	0/0	0/0	0/0	0/0	0/0	0/0
C1	2091895	G	A	10075.3	0/1	0/0	0/0	0/0	0/0	0/0	0/0	0/0	0/0
C1	2091916	G	A	9963.33	0/1	0/0	0/0	0/0	0/0	0/0	0/0	0/0	0/0
C1	2091919	C	T	9938.33	0/1	0/0	0/0	0/0	0/0	0/0	0/0	0/0	0/0
C1	2092136	A	G	8094.37	0/1	0/0	0/0	0/0	0/0	0/0	0/0	0/0	0/0
C1	2092297	C	T	9234.33	0/1	0/0	0/0	0/0	0/0	0/0	0/0	0/0	0/0
C1	2092396	T	C	12624.3	0/1	0/0	0/0	0/0	0/0	0/0	0/0	0/0	0/0
C1	2092499	C	T	12478.3	0/1	0/0	0/0	0/0	0/0	0/0	0/0	0/0	0/0
C1	2092505	T	C	12630.3	0/1	0/0	0/0	0/0	0/0	0/0	0/0	0/0	0/0
C1	2092569	C	T	10340.3	0/1	0/0	0/0	0/0	0/0	0/0	0/0	0/0	0/0
C1	2093991	G	A	8378.33	0/1	0/0	0/0	0/0	0/0	0/0	0/0	0/0	0/0
C1	2094140	C	T	8487.33	0/1	0/0	0/0	0/0	0/0	0/0	0/0	0/0	0/0
C1	2094341	C	T	9404.33	0/1	0/0	0/0	0/0	0/0	0/0	0/0	0/0	0/0
C1	2094359	C	T	9642.33	0/1	0/0	0/0	0/0	0/0	0/0	0/0	0/0	0/0
C1	2094480	G	A	9571.33	0/1	0/0	0/0	0/0	0/0	0/0	0/0	0/0	0/0
C1	2094519	T	G	11266.3	0/1	0/0	0/0	0/0	0/0	0/0	0/0	0/0	0/0
C1	2094522	T	C	11332.3	0/1	0/0	0/0	0/0	0/0	0/0	0/0	0/0	0/0
C1	2094577	T	C	8034.33	0/1	0/0	0/0	0/0	0/0	0/0	0/0	0/0	0/0
C1	2094633	T	G	8054.33	0/1	0/0	0/0	0/0	0/0	0/0	0/0	0/0	0/0
C1	2094972	A	T	8086.29	0/1	0/0	0/0	0/0	0/0	0/0	0/0	0/0	0/0
C1	2094978	T	A	8477.29	0/1	0/0	0/0	0/0	0/0	0/0	0/0	0/0	0/0
C1	2094984	C	T	8277.29	0/1	0/0	0/0	0/0	0/0	0/0	0/0	0/0	0/0
C1	2095010	A	G	9367.32	0/1	0/0	0/0	0/0	0/0	0/0	0/0	0/0	0/0
C1	2095014	C	T	9512.33	0/1	0/0	0/0	0/0	0/0	0/0	0/0	0/0	0/0
C1	2095024	G	A	8854.32	0/1	0/0	0/0	0/0	0/0	0/0	0/0	0/0	0/0
C1	2095052	G	A	9386.33	0/1	0/0	0/0	0/0	0/0	0/0	0/0	0/0	0/0
C1	2095066	A	C	10749.3	0/1	0/0	0/0	0/0	0/0	0/0	0/0	0/0	0/0
C1	2095077	A	G	10706.3	0/1	0/0	0/0	0/0	0/0	0/0	0/0	0/0	0/0
C1	2095088	T	A	10522.3	0/1	0/0	0/0	0/0	0/0	0/0	0/0	0/0	0/0
C1	2095092	G	A	10696.3	0/1	0/0	0/0	0/0	0/0	0/0	0/0	0/0	0/0
C1	2095094	C	T	10696.3	0/1	0/0	0/0	0/0	0/0	0/0	0/0	0/0	0/0
C1	2095136	T	C	10782.3	0/1	0/0	0/0	0/0	0/0	0/0	0/0	0/0	0/0
C1	2095138	G	A	11052.3	0/1	0/0	0/0	0/0	0/0	0/0	0/0	0/0	0/0
C1	2095140	A	C	11086.3	0/1	0/0	0/0	0/0	0/0	0/0	0/0	0/0	0/0
C1	2095145	A	C	11271.3	0/1	0/0	0/0	0/0	0/0	0/0	0/0	0/0	0/0
C1	2095147	T	C	11001.3	0/1	0/0	0/0	0/0	0/0	0/0	0/0	0/0	0/0
C1	2095243	A	T	10358.3	0/1	0/0	0/0	0/0	0/0	0/0	0/0	0/0	0/0
C1	2095251	G	A	10303.3	0/1	0/0	0/0	0/0	0/0	0/0	0/0	0/0	0/0
C1	2095326	T	C	8120.33	0/1	0/0	0/0	0/0	0/0	0/0	0/0	0/0	0/0
C1	2095346	T	A	8191.32	0/1	0/0	0/0	0/0	0/0	0/0	0/0	0/0	0/0
C1	2095360	C	T	8305.33	0/1	0/0	0/0	0/0	0/0	0/0	0/0	0/0	0/0
C1	2095438	A	G	11104.3	0/1	0/0	0/0	0/0	0/0	0/0	0/0	0/0	0/0
C1	2095441	C	T	11143.3	0/1	0/0	0/0	0/0	0/0	0/0	0/0	0/0	0/0
C1	2095459	T	C	11007.3	0/1	0/0	0/0	0/0	0/0	0/0	0/0	0/0	0/0
C1	2095462	A	G	10991.3	0/1	0/0	0/0	0/0	0/0	0/0	0/0	0/0	0/0
C1	2095526	T	A	10150.3	0/1	0/0	0/0	0/0	0/0	0/0	0/0	0/0	0/0
C1	2095532	T	A	10192.3	0/1	0/0	0/0	0/0	0/0	0/0	0/0	0/0	0/0
C1	2095540	T	G	9964.33	0/1	0/0	0/0	0/0	0/0	0/0	0/0	0/0	0/0
C1	2095550	A	G	9685.33	0/1	0/0	0/0	0/0	0/0	0/0	0/0	0/0	0/0
C1	2095573	C	T	10090.3	0/1	0/0	0/0	0/0	0/0	0/0	0/0	0/0	0/0
C1	2095580	T	G	9739.33	0/1	0/0	0/0	0/0	0/0	0/0	0/0	0/0	0/0
C1	2095581	G	T	9696.33	0/1	0/0	0/0	0/0	0/0	0/0	0/0	0/0	0/0
C1	2095633	T	C	9584.33	0/1	0/0	0/0	0/0	0/0	0/0	0/0	0/0	0/0
C1	2095663	A	C	9577.33	0/1	0/0	0/0	0/0	0/0	0/0	0/0	0/0	0/0
C1	2095708	A	T	9677.33	0/1	0/0	0/0	0/0	0/0	0/0	0/0	0/0	0/0
C1	2095744	T	G	11192.3	0/1	0/0	0/0	0/0	0/0	0/0	0/0	0/0	0/0
C1	2095747	C	T	11141.3	0/1	0/0	0/0	0/0	0/0	0/0	0/0	0/0	0/0
C1	2095770	C	T	10973.3	0/1	0/0	0/0	0/0	0/0	0/0	0/0	0/0	0/0
C1	2095771	C	T	10973.3	0/1	0/0	0/0	0/0	0/0	0/0	0/0	0/0	0/0
C1	2095779	C	T	10476.9	0/1	0/0	0/0	0/0	0/0	0/0	0/0	0/0	0/0
C1	2095792	C	T	10386.3	0/1	0/0	0/0	0/0	0/0	0/0	0/0	0/0	0/0
C1	2096379	C	T	8222.33	0/1	0/0	0/0	0/0	0/0	0/0	0/0	0/0	0/0
C1	2096589	G	T	11021.3	0/1	0/0	0/0	0/0	0/0	0/0	0/0	0/0	0/0
C1	2096618	G	T	8943.33	0/1	0/0	0/0	0/0	0/0	0/0	0/0	0/0	0/0
C1	2097052	T	A	8844.33	0/1	0/0	0/0	0/0	0/0	0/0	0/0	0/0	0/0
C1	2097065	G	T	8494.33	0/1	0/0	0/0	0/0	0/0	0/0	0/0	0/0	0/0
C1	2097199	G	A	8323.33	0/1	0/0	0/0	0/0	0/0	0/0	0/0	0/0	0/0
C1	2097212	A	G	10532.3	0/1	0/0	0/0	0/0	0/0	0/0	0/0	0/0	0/0
C1	2097227	T	G	8966.33	0/1	0/0	0/0	0/0	0/0	0/0	0/0	0/0	0/0
C1	2097269	T	A	10971.3	0/1	0/0	0/0	0/0	0/0	0/0	0/0	0/0	0/0
C1	2097273	C	A	11025.3	0/1	0/0	0/0	0/0	0/0	0/0	0/0	0/0	0/0
C1	2097274	T	C	10990.3	0/1	0/0	0/0	0/0	0/0	0/0	0/0	0/0	0/0
C1	2097703	G	A	8611.33	0/1	0/0	0/0	0/0	0/0	0/0	0/0	0/0	0/0
C1	2097720	G	A	8586.33	0/1	0/0	0/0	0/0	0/0	0/0	0/0	0/0	0/0
C1	2097731	C	A	10123.3	0/1	0/0	0/0	0/0	0/0	0/0	0/0	0/0	0/0
C1	2097733	T	G	10246.3	0/1	0/0	0/0	0/0	0/0	0/0	0/0	0/0	0/0
C1	2097736	T	C	10318.3	0/1	0/0	0/0	0/0	0/0	0/0	0/0	0/0	0/0
C1	2097761	G	C	8532.33	0/1	0/0	0/0	0/0	0/0	0/0	0/0	0/0	0/0
C1	2099904	A	G	8550.33	0/1	0/0	0/0	0/0	0/0	0/0	0/0	0/0	0/0
C1	2100081	A	T	8562.33	0/1	0/0	0/0	0/0	0/0	0/0	0/0	0/0	0/0
C1	2100091	C	T	8264.33	0/1	0/0	0/0	0/0	0/0	0/0	0/0	0/0	0/0
C1	2100104	A	G	8464.33	0/1	0/0	0/0	0/0	0/0	0/0	0/0	0/0	0/0
C1	2100114	T	C	8852.33	0/1	0/0	0/0	0/0	0/0	0/0	0/0	0/0	0/0
C1	2100388	G	A	8252.36	0/1	0/0	0/0	0/0	0/0	0/0	0/0	0/0	0/0
C1	2100562	C	G	9128.32	0/1	0/0	0/0	0/0	0/0	0/0	0/0	0/0	0/0
C1	2100620	T	C	8312.31	0/1	0/0	0/0	0/0	0/0	0/0	0/0	0/0	0/0
C1	2100771	A	C	8051.33	0/1	0/0	0/0	0/0	0/0	0/0	0/0	0/0	0/0
C1	2100795	C	T	10073.3	0/1	0/0	0/0	0/0	0/0	0/0	0/0	0/0	0/0
C1	2102059	C	T	8361.33	0/1	0/0	0/0	0/0	0/0	0/0	0/0	0/0	0/0
C1	2102072	T	G	8511.33	0/1	0/0	0/0	0/0	0/0	0/0	0/0	0/0	0/0
C1	2102203	T	G	8023.33	0/1	0/0	0/0	0/0	0/0	0/0	0/0	0/0	0/0
C1	2102298	A	G	9209.32	0/1	0/0	0/0	0/0	0/0	0/0	0/0	0/0	0/0
C1	2103570	T	C	8029.33	0/1	0/0	0/0	0/0	0/0	0/0	0/0	0/0	0/0
C1	2103655	G	A	8105.33	0/1	0/0	0/0	0/0	0/0	0/0	0/0	0/0	0/0
C1	2103899	C	T	10440.3	0/1	0/0	0/0	0/0	0/0	0/0	0/0	0/0	0/0
C1	2104009	A	G	8388.33	0/1	0/0	0/0	0/0	0/0	0/0	0/0	0/0	0/0
C1	2104097	T	C	8664.33	0/1	0/0	0/0	0/0	0/0	0/0	0/0	0/0	0/0
C1	2104289	T	C	8223.33	0/1	0/0	0/0	0/0	0/0	0/0	0/0	0/0	0/0
C1	2104404	C	T	8762.33	0/1	0/0	0/0	0/0	0/0	0/0	0/0	0/0	0/0
C1	2104446	A	G	8860.33	0/1	0/0	0/0	0/0	0/0	0/0	0/0	0/0	0/0
C1	2104526	A	G	8825.33	0/1	0/0	0/0	0/0	0/0	0/0	0/0	0/0	0/0
C1	2104740	T	C	8560.33	0/1	0/0	0/0	0/0	0/0	0/0	0/0	0/0	0/0
C1	2104756	A	T	8795.33	0/1	0/0	0/0	0/0	0/0	0/0	0/0	0/0	0/0
C1	2104774	A	G	8929.42	0/1	0/0	0/0	0/0	0/0	0/0	0/0	0/0	0/0
C1	2107259	A	G	9128.33	0/1	0/0	0/0	0/0	0/0	0/0	0/0	0/0	0/0
C1	2107262	T	A	9092.33	0/1	0/0	0/0	0/0	0/0	0/0	0/0	0/0	0/0
C1	2118660	G	A	8987.5	0/1	0/0	0/0	0/0	0/0	0/0	0/0	0/0	0/0
C1	2118708	C	T	8267.67	0/1	0/0	0/0	0/0	0/0	0/0	0/0	0/0	0/0
C1	2119999	A	G	9656.33	0/1	0/0	0/0	0/0	0/0	0/0	0/0	0/0	0/0
C1	2120207	C	T	9342.37	0/1	0/0	0/0	0/0	0/0	0/0	0/0	0/0	0/0
C1	2120284	G	T	9319.34	0/1	0/0	0/0	0/0	0/0	0/0	0/0	0/0	0/0
C1	2120972	G	T	8740.37	0/1	0/0	0/0	0/0	0/0	0/0	0/0	0/0	0/0
C1	2141270	C	T	10010.3	0/1	0/0	0/0	0/0	0/0	0/0	0/0	0/0	0/0
C1	2149401	T	C	10189.3	0/1	0/0	0/0	0/0	0/0	0/0	0/0	0/0	0/0
C1	2150222	G	A	10859.3	0/1	0/0	0/0	0/0	0/0	0/0	0/0	0/0	0/0
C1	2150379	A	G	10339.3	0/1	0/0	0/0	0/0	0/0	0/0	0/0	0/0	0/0
C1	2150384	A	G	10339.3	0/1	0/0	0/0	0/0	0/0	0/0	0/0	0/0	0/0
C1	2154776	G	A	9146.33	0/1	0/0	0/0	0/0	0/0	0/0	0/0	0/0	0/0
C1	2158168	G	C	8999.33	0/1	0/0	0/0	0/0	0/0	0/0	0/0	0/0	0/0
C1	2162654	C	A	8388.33	0/1	0/0	0/0	0/0	0/0	0/0	0/0	0/0	0/0
C1	2164986	T	C	8009.33	0/1	0/0	0/0	0/0	0/0	0/0	0/0	0/0	0/0
C1	2167828	T	G	9207.33	0/1	0/0	0/0	0/0	0/0	0/0	0/0	0/0	0/0
C1	2168005	T	A	8967.33	0/1	0/0	0/0	0/0	0/0	0/0	0/0	0/0	0/0
C1	2200158	G	A	8725.33	0/1	0/0	0/0	0/0	0/0	0/0	0/0	0/0	0/0
C1	2210524	C	G	11039.3	0/1	0/0	0/0	0/0	0/0	0/0	0/0	0/0	0/0
C1	2210525	G	A	11039.3	0/1	0/0	0/0	0/0	0/0	0/0	0/0	0/0	0/0
C1	2211861	T	A	10865.3	0/1	0/0	0/0	0/0	0/0	0/0	0/0	0/0	0/0
C1	2251211	A	T	11248.3	0/1	0/0	0/0	0/0	0/0	0/0	0/0	0/0	0/0
C1	2254334	A	T	9015.33	0/1	0/0	0/0	0/0	0/0	0/0	0/0	0/0	0/0
C1	2255536	G	C	8143.33	0/1	0/0	0/0	0/0	0/0	0/0	0/0	0/0	0/0
C1	2256130	G	A	8747.33	0/1	0/0	0/0	0/0	0/0	0/0	0/0	0/0	0/0
C1	2256140	C	G	8709.33	0/1	0/0	0/0	0/0	0/0	0/0	0/0	0/0	0/0
C1	2256208	A	G	8427.33	0/1	0/0	0/0	0/0	0/0	0/0	0/0	0/0	0/0
C1	2260663	G	T	8475.33	0/1	0/0	0/0	0/0	0/0	0/0	0/0	0/0	0/0
C1	2260664	T	C	8478.33	0/1	0/0	0/0	0/0	0/0	0/0	0/0	0/0	0/0
C1	2260738	A	G	8780.33	0/1	0/0	0/0	0/0	0/0	0/0	0/0	0/0	0/0
C1	2260763	T	A	9271.34	0/1	0/0	0/0	0/0	0/0	0/0	0/0	0/0	0/0
C1	2260848	C	A	9976.33	0/1	0/0	0/0	0/0	0/0	0/0	0/0	0/0	0/0
C1	2260850	C	A	9976.33	0/1	0/0	0/0	0/0	0/0	0/0	0/0	0/0	0/0
C1	2260927	G	T	8276.35	0/1	0/0	0/0	0/0	0/0	0/0	0/0	0/0	0/0
C1	2260994	G	A	10325.3	0/1	0/0	0/0	0/0	0/0	0/0	0/0	0/0	0/0
C1	2261008	C	G	10379.3	0/1	0/0	0/0	0/0	0/0	0/0	0/0	0/0	0/0
C1	2267461	G	A	8882.33	0/1	0/0	0/0	0/0	0/0	0/0	0/0	0/0	0/0
C1	2267474	A	C	9907.33	0/1	0/0	0/0	0/0	0/0	0/0	0/0	0/0	0/0
C1	2267483	C	A	10170.3	0/1	0/0	0/0	0/0	0/0	0/0	0/0	0/0	0/0
C1	2279517	G	C	12430.3	0/1	0/0	0/0	0/0	0/0	0/0	0/0	0/0	0/0
C1	2279774	G	A	8125.33	0/1	0/0	0/0	0/0	0/0	0/0	0/0	0/0	0/0
C1	2280323	T	C	9940.33	0/1	0/0	0/0	0/0	0/0	0/0	0/0	0/0	0/0
C1	2280558	T	C	11365.3	0/1	0/0	0/0	0/0	0/0	0/0	0/0	0/0	0/0
C1	2280583	T	C	11692.3	0/1	0/0	0/0	0/0	0/0	0/0	0/0	0/0	0/0
C1	2280671	G	A	10480.3	0/1	0/0	0/0	0/0	0/0	0/0	0/0	0/0	0/0
C1	2280758	G	A	9850.33	0/1	0/0	0/0	0/0	0/0	0/0	0/0	0/0	0/0
C1	2281249	A	T	10429.5	0/1	0/0	0/0	0/0	0/0	0/0	0/0	0/0	0/0
C1	2282225	T	G	12190.3	0/1	0/0	0/0	0/0	0/0	0/0	0/0	0/0	0/0
C1	2282230	A	G	12140.3	0/1	0/0	0/0	0/0	0/0	0/0	0/0	0/0	0/0
C1	2282252	C	T	9865.33	0/1	0/0	0/0	0/0	0/0	0/0	0/0	0/0	0/0
C1	2282404	A	G	10504.3	0/1	0/0	0/0	0/0	0/0	0/0	0/0	0/0	0/0
C1	2282417	C	T	10144.3	0/1	0/0	0/0	0/0	0/0	0/0	0/0	0/0	0/0
C1	2282424	G	A	10192.3	0/1	0/0	0/0	0/0	0/0	0/0	0/0	0/0	0/0
C1	2282444	G	A	9295.33	0/1	0/0	0/0	0/0	0/0	0/0	0/0	0/0	0/0
C1	2282454	C	A	9166.33	0/1	0/0	0/0	0/0	0/0	0/0	0/0	0/0	0/0
C1	2282472	C	T	8887.33	0/1	0/0	0/0	0/0	0/0	0/0	0/0	0/0	0/0
C1	2282494	T	C	8737.33	0/1	0/0	0/0	0/0	0/0	0/0	0/0	0/0	0/0
C1	2282532	C	T	8770.33	0/1	0/0	0/0	0/0	0/0	0/0	0/0	0/0	0/0
C1	2282546	G	A	8851.33	0/1	0/0	0/0	0/0	0/0	0/0	0/0	0/0	0/0
C1	2282551	A	G	8848.33	0/1	0/0	0/0	0/0	0/0	0/0	0/0	0/0	0/0
C1	2282566	C	T	8455.33	0/1	0/0	0/0	0/0	0/0	0/0	0/0	0/0	0/0
C1	2282741	G	C	10052.3	0/1	0/0	0/0	0/0	0/0	0/0	0/0	0/0	0/0
C1	2282761	A	G	9559.33	0/1	0/0	0/0	0/0	0/0	0/0	0/0	0/0	0/0
C1	2282845	G	T	10461.3	0/1	0/0	0/0	0/0	0/0	0/0	0/0	0/0	0/0
C1	2282886	A	G	9974.33	0/1	0/0	0/0	0/0	0/0	0/0	0/0	0/0	0/0
C1	2282982	T	C	10457.3	0/1	0/0	0/0	0/0	0/0	0/0	0/0	0/0	0/0
C1	2282986	T	A	10276.3	0/1	0/0	0/0	0/0	0/0	0/0	0/0	0/0	0/0
C1	2283132	G	C	9030.33	0/1	0/0	0/0	0/0	0/0	0/0	0/0	0/0	0/0
C1	2283294	T	C	8861.33	0/1	0/0	0/0	0/0	0/0	0/0	0/0	0/0	0/0
C1	2283299	T	C	9040.33	0/1	0/0	0/0	0/0	0/0	0/0	0/0	0/0	0/0
C1	2283303	T	C	8777.33	0/1	0/0	0/0	0/0	0/0	0/0	0/0	0/0	0/0
C1	2283734	A	T	8811.33	0/1	0/0	0/0	0/0	0/0	0/0	0/0	0/0	0/0
C1	2299522	T	G	11040.3	0/1	0/0	0/0	0/0	0/0	0/0	0/0	0/0	0/0
C1	2299529	C	G	11178.3	0/1	0/0	0/0	0/0	0/0	0/0	0/0	0/0	0/0
C1	2300236	A	T	8394.33	0/1	0/0	0/0	0/0	0/0	0/0	0/0	0/0	0/0
C1	2300254	C	T	8426.33	0/1	0/0	0/0	0/0	0/0	0/0	0/0	0/0	0/0
C1	2300306	C	G	10005.3	0/1	0/0	0/0	0/0	0/0	0/0	0/0	0/0	0/0
C1	2301544	T	C	9774.33	0/1	0/0	0/0	0/0	0/0	0/0	0/0	0/0	0/0
C1	2303476	T	G	9792.33	0/1	0/0	0/0	0/0	0/0	0/0	0/0	0/0	0/0
C1	2303977	T	C	8986.33	0/1	0/0	0/0	0/0	0/0	0/0	0/0	0/0	0/0
C1	2304649	T	C	9065.33	0/1	0/0	0/0	0/0	0/0	0/0	0/0	0/0	0/0
[truncated: 316,911+ more rows]

## Sheet: Supplementary Table 6
Supplementary Table 6. Sequences of primers used in this study.
Name	Forward sequence (5′ to 3′)	Reverse sequence (5′ to 3′)	Application
BolC8t52879H-qPCR	GTTGCCCTCAGAGAGATTCG	TAACACGCCTTGCATGGATA	qPCR
orf138-OKB	TATTTTCTCGGTCCATTTTCCACCTCTT	GAATTTCAGTATGGGTGGCTAGGCGTC	Detection of orf138
ZC1-3	ATGGGAGCCTCTTGTTCCTC	ACCAGAGGAAGTGAAGGCAA	Detection of hapolid
ZC2-24	CGTACGCGGGAGAAAATCTT	ACACCAAGACCACTCTCTCC
BAC3-9	CCGGAGAAGAAGAGGACGAG	TCCCTCGGCTCAGCATTAAT
ZC4-14	ATCACACTGTAAACGGGCCT	TCAGGTGGTGTTGAGATGGT
ZC5-7	AGACATGATGACTCCACCGC	AAACTCTCTTTTGCCCGCC
ZC6-2	AGATCGAGCTCCACCATTAATTG	GGAGGTCATGATACTTGGGC
ZC7-2	ACATTGTGAGGCTTGTCGTG	GGAGGTCATGATACTTGGGC
ZC8-28	GGTCATCTCAGCGAGTGGAT	AACGCATTTGGTCTTAGGCC
ZC9-3	TGTTGGGTCCTACAGTCACC	GGAGTGGAGAACATCGAGCT
BolC8t52879H-CR	CAGTGGTCTCATGCACCAACGGGTAACATCGGGAGG	CAGTGGTCTCAAAACTAAGAGCTTCAGCAGTCCTGCACC	Construction of BoCEH3-CRISPR/Ca9 vector
BolC8t52879H-PCR	TTTAGACCCCGACGAGAA	CTTAGAGTAACACGCCTTGC	PCR amplification of BoCENH3
BarH	ATGAGCCCAGAACGACGCCCG	TCAAATCTCGGTGACGGGCAGG	Detection of Bar gene
