# Supplementary material for: One-step creation of CMS lines using a BoCENH3-based haploid induction system in Brassica crop
Source: Nat Plants. 2024 Mar 18;10(4):581–6. doi: 10.1038/s41477-024-01643-w (PMC11035129; doi:10.1038/s41477-024-01643-w)
Supplement: Supplementary file 4 — Statistical source data for Supplementary Figs. 2 and 9. [file 41477_2024_1643_MOESM4_ESM.xlsx]

## Sheet: Figure S2
Statistical source data for Supplementary Figure 2.
Sample	Root	Stem	Leaf	<2.5mm bud	2.5-4.0mm bud	>4.0mm bud	Flower	Petal	Sepal	Mature pollen	pistil	24-HAP pistil	48-HAP pistil	72-HAP pistil	Siliques
Rep1	2.21044	0.124798	0.266339	30.4141	19.0053	9.35454	5.89299	0.18116	0.312371	1	25.1067	50.5977	50.1091	55.7796	2.29421
Rep2	2.31873	0.0978467	0.233636	30.3719	18.9659	9.22575	5.74776	0.143919	0.255312	1.06659	24.59	50.2482	51.2685	37.1597	2.51577
Rep3	2.37073	0.0957666	0.322492	30.5197	19.8537	9.32218	6.41745	0.14382	0.339229	1.09733	24.2011	53.5569	51.5536	55.1262	2.33755

## Sheet: Figure S9
Statistical source data for Supplementary Figure 9.
	Sample	Number of seeds
B54（WT）	1	10
	2	13
	3	14
	4	20
	5	10
	6	12
	7	17
	8	14
	9	13
	10	8
	11	19
	12	12
	13	16
	14	13
	15	11
	16	13
	17	14
	18	12
	19	17
	20	16
	21	14
	22	17
	23	13
	24	16
	25	19
	26	14
	27	14
	28	15
	29	12
	30	22
CMS B54-1 × B54	1	13
	2	10
	3	12
	4	12
	5	7
	6	11
	7	14
	8	22
	9	23
	10	17
	11	13
	12	13
	13	14
	14	11
	15	9
	16	11
	17	8
	18	14
	19	9
	20	15
	21	13
	22	12
	23	14
	24	19
	25	20
	26	13
	27	19
	28	15
	29	14
	30	10
CMS B54-2 × B54	1	20
	2	12
	3	14
	4	13
	5	9
	6	12
	7	11
	8	7
	9	11
	10	13
	11	17
	12	14
	13	11
	14	8
	15	11
	16	15
	17	19
	18	12
	19	18
	20	15
	21	16
	22	22
	23	17
	24	9
	25	14
	26	13
	27	13
	28	8
	29	12
	30	14
