# Supplementary material for: One-step creation of CMS lines using a BoCENH3-based haploid induction system in Brassica crop
Source: Nat Plants. 2024 Mar 18;10(4):581–6. doi: 10.1038/s41477-024-01643-w (PMC11035129; doi:10.1038/s41477-024-01643-w)
Supplement: Supplementary file 5 — Statistical source data for Fig. 1d. [file 41477_2024_1643_MOESM5_ESM.xlsx]

## Sheet: Figure 1
Statistical source data for Fig. 1D
	Sample	Number of seeds			Sample	Number of seeds
CX33 (WT)	1	17		CX33（WT）×B54	1	13
	2	23			2	14
	3	21			3	19
	4	20			4	18
	5	18			5	13
	6	12			6	19
	7	17			7	18
	8	24			8	22
	9	17			9	13
	10	15			10	19
	11	15			11	24
	12	19			12	17
	13	12			13	14
	14	18			14	21
	15	14			15	16
	16	16			16	16
	17	19			17	17
	18	16			18	14
	19	15			19	15
	20	13			20	18
	21	14			21	19
	22	20			22	25
	23	13			23	22
	24	22			24	17
	25	16			25	18
	26	21			26	15
	27	19			27	19
	28	11			28	11
	29	18			29	19
	30	17			30	20
BoCENH3Δ3	1	8		BoCENH3Δ3×B54	1	13
	2	8			2	5
	3	10			3	9
	4	9			4	12
	5	6			5	9
	6	10			6	9
	7	8			7	8
	8	7			8	11
	9	7			9	11
	10	5			10	6
	11	6			11	5
	12	9			12	9
	13	12			13	10
	14	7			14	8
	15	8			15	6
	16	9			16	8
	17	9			17	6
	18	9			18	12
	19	9			19	6
	20	9			20	9
	21	6			21	8
	22	9			22	13
	23	8			23	5
	24	6			24	7
	25	6			25	7
	26	7			26	7
	27	9			27	8
	28	4			28	11
	29	10			29	6
	30	11			30	10
BoCENH3RFS33	1	10		BoCENH3RFS33×B54	1	7
	2	5			2	3
	3	6			3	9
	4	9			4	8
	5	6			5	7
	6	6			6	5
	7	5			7	6
	8	8			8	7
	9	8			9	8
	10	3			10	6
	11	2			11	5
	12	6			12	8
	13	7			13	7
	14	6			14	8
	15	9			15	4
	16	6			16	7
	17	6			17	6
	18	5			18	10
	19	9			19	9
	20	6			20	8
	21	3			21	7
	22	6			22	7
	23	7			23	9
	24	6			24	10
	25	6			25	8
	26	9			26	7
	27	7			27	9
	28	7			28	7
	29	6			29	8
	30	2			30	6
